# Supplementary material for: Vaccine-Elicited Antibodies Restrict Glucose Availability to Control Brucella Infection
Source: J Infect Dis. 2024 Apr 8;230(4):e818–23. doi: 10.1093/infdis/jiae172 (PMC11481323; doi:10.1093/infdis/jiae172)
Supplement: jiae172_Supplementary_Data [file jiae172_supplementary_data.zip]

Archive with 6 entries (6 files):
- SupplementalFigure1.docx
- SupplementalFigure2.docx
- TableS1.docx
- TableS2PolarGCMS.csv
- TableS3NonpolarGCMS.csv
- TableS4RNAseq_S19_vs_PBS.deseq2.csv
