# Supplementary material for: Vaccine-Elicited Antibodies Restrict Glucose Availability to Control Brucella Infection
Source: J Infect Dis. 2024 Apr 8;230(4):e818–23. doi: 10.1093/infdis/jiae172 (PMC11481323; doi:10.1093/infdis/jiae172)
Supplement: jiae172_Supplementary_Data [file jiae172_supplementary_data.zip › TableS2PolarGCMS.csv]

FileName	Group	221.1(12.0873,NF07_Boric Acid, O,O,O-TMS)	58.1(12.3367,>Hordenine)	58.1(12.358,Unknown)	89.1(12.5351,>Silane, (2-methoxyethyl)trimethyl-)	102.1(13.4079,>Ethanolamine, 2TMS derivative)	152(13.7338,NF07_**4-HYDROXYPYRIDINE,O-TMS)	174.1(13.877,MU16_Pyruvic acid-TMS(MeOx))	117.1(14.2063,MU17_Lactic Acid 0,0-TMS)	45.2(14.6273,>Glycolic acid, 2TMS derivative)	45.1(15.0047,? enolpyruvate NIST)	72.2(15.166,? NF08_L-Valine, O-TMS)	116.1(15.4353,ALANINE- (N,O-TMS))	corrected alanine-C13	45.1(16.1311,NF07_Oxalic Acid TMS)	146.1(16.5134,5,6-Dihydrouracil; GC-EI-TOF; MS; 2 TMS; BP)	152.1(16.6884,>3-Pyridinol, TMS derivative)	152.1(16.7008,Golm_Pyridine, 3-hydroxy- (1TMS))	59.1(16.7938,Unknown)	89.1(16.7993,Unknown)	191.1(17.0143,? DL-beta-Hydroxybutyric acid; GC-EI-TOF; MS; 2 TMS; BP)	191.1(17.0329,>3-Hydroxybutyric acid, 2TMS derivative)	86.1(17.0769,NF08_L-Leucine, O-TMS)	369.2(17.1472,NF07_Pentasiloxane Dodoecamethyl)	75.1(17.2698,Unknown)	241.1(17.5344,NF07_Phosphoric Acid, Monomethyl ester, O,O-TMS)	86.2(17.7335,NF08_L-Isoleucine, O-TMS)	70.1(17.834,>L-Proline, TMS derivative)	216.2(18.0655,Unknown)	144.1(18.6559,NF08_L-Valine, N,O-TMS)	227.1(18.9431,Unknown)	227.1(18.9494,Unknown)	227.1(18.9535,Unknown)	234.1(19.0169,>(S)-Methyl 2,3-dihydroxypropanoate, 2TMS)	174.1(19.1698,NF09_Ethanol Amine, N,O,O-TMS)	110.1(19.3145,pyrophosphate meox1)	117.1(19.3978,NF07_3,6,9-Trioxa-2,10-disilaundecane, 2,2,10,10-tetramethyl-)	189.1(19.6996,NF09_Urea, N,N-TMS)	132.1(19.8497,NF08_L-Serine, O,O-TMS)	174.1(20.148,Golm_Ethanolamine (3TMS))	175.1(20.1659,Unknown)	218.2(20.1818,Unknown)	387.1(20.1962,Unknown)	158.2(20.2169,Unknown)	211.1(20.2493,>Silanol, trimethyl-, phosphate (3:1))	314.2(20.2872,NF07_Phosphoric Acid, O,O,O-TMS)	75.1(20.8955,NF08_L-Threonine, O,O-TMS)	174.1(21.2819,NF07_Glycine, N,N,O-TMS)	75.1(21.3687,NF09_Succinic acid, 2TMS)
spleen-1-PBS	PBS	71.75794401	47.91970737	46.25911705	89.34001818	100.312076	20.0836335	24.73548586	5350.129625	22.04761956	12.32601793	55.68314504	612.8419264	1000	659.3869729	32.05320996	5.238589966	6.089262454	6.089262454	6.533682225	3.395574059	8.300364022	8.300364022	59.50761328	10.41184311	7.84882836	2038.498504	22.44999088	21.77721568	0.799567449	165.2491146	7.929043864	7.929043864	7.929043864	14.69431601	13.10423771	462.3382329	8.838584182	2243.99316	70.71708315	289.1154384	118.7881649	103.2257102	66.6370897	556.2388907	11021.60386	15473.25255	71.29152966	659.463307
spleen-2-PBS	PBS	266.467698	293.740881	292.9586573	143.0729555	234.0910334	32.70223883	33.13034778	14860.74001	41.63333156	7.70701824	198.7958285	402.436159	1000	1827.803253	66.49430563	5.914245927	36.923076	36.923076	5.57492994	5.371974584	56.06853127	56.06853127	132.9347012	15.88548486	14.66986684	3774.400927	106.6562109	241.6141233	3.936488263	300.7026726	6.503027871	6.503027871	6.503027871	12.27245669	9.393027579	260.5005991	7.153119247	2008.790806	48.27483418	358.525922	231.3669919	212.4488044	143.9640564	949.3078227	21475.94088	30625.10492	147.2800509	1101.56028
spleen-3_PBS	PBS	83.51420799	95.6262955	94.23384749	104.3134798	97.09273834	29.32981776	23.21323278	9379.245396	46.83872243	9.758667781	79.36281018	433.5683361	1000	698.9695048	54.04985419	7.805012281	32.55676078	32.55676078	15.81471154	11.6402504	8.747725535	8.747725535	161.1712934	39.83900445	13.50741845	2593.57137	59.24967215	114.6343161	2.678228174	226.7835593	18.2690333	18.2690333	18.2690333	16.05111058	22.28205119	379.7058714	44.00481684	1841.236223	106.8187331	393.5054253	149.2321808	126.0083773	94.53078775	415.0782793	15169.84186	23560.921	123.23213	436.2590569
spleen-5_PBS	PBS	179.1069522	87.29696718	85.54731417	108.150144	176.4341648	16.27222594	37.01067142	5732.387875	31.02350674	14.91356527	86.8969171	304.1950659	1000	1143.327294	45.32944876	7.475652922	30.39323915	30.39323915	6.623470758	4.184674858	5.32594982	5.32594982	60.97895523	10.42319176	4.386209524	2483.412052	42.91631645	41.74107498	1.546608727	238.133965	7.941371606	7.941371606	7.941371606	12.23473932	19.19032713	545.0101212	12.07773853	1388.255317	25.68774437	213.0500698	118.9424386	97.82356812	99.43056176	541.6255465	15162.80402	20901.05452	107.2541828	304.8034439
spleen-6_S19	S19	358.0735691	20.21817962	19.64405044	21.72171105	4.747606616	15.47695221	3.850100414	255.1189594	9.636537336	3.869728762	11.14399444	357.8949511	1000	111.7147413	11.63421243	3.062022251	2.781827587	2.781827587	3.047300991	1.981972416	6.813980927	6.813980927	24.32099501	6.82036014	3.89671774	203.9164514	2.785753257	5.07294648	0.918115967	43.15243185	2.728340339	2.728340339	2.728340339	3.645474889	17.14339894	278.3029823	23.67914804	0.526530429	28.18385385	104.070972	54.58349088	37.41801005	4.867339537	21.1770244	2234.80271	3051.210957	36.02145311	231.981063
spleen-7_S19	S19	674.8969994	111.4681391	110.2126324	43.61988982	18.57315688	18.51726389	4.737556501	1027.375708	7.277767725	7.548890434	22.66419	252.7005463	1000	277.4210978	8.212098291	5.552593074	5.917148839	5.917148839	5.439138648	3.044082351	7.812505129	7.812505129	32.69656445	10.71143255	3.054927259	818.4610619	21.50378481	26.57419657	0.625667789	79.37221575	2.669515901	2.669515901	2.669515901	5.504208098	22.27627597	367.5314412	7.519692604	258.4174815	68.51896517	237.3157925	160.8199801	104.3572161	23.409986	197.1470862	7089.847988	9277.30521	87.47753341	940.467115
spleen-8_S19	S19	249.1277502	38.84938924	36.99644562	57.18303206	21.83806147	34.28560517	3.789123105	1122.485629	16.89877019	18.03285871	37.12319112	351.1815289	1000	192.0402502	22.13789972	10.0166784	7.659590341	7.659590341	7.862950667	5.664767418	12.14013856	12.14013856	52.22198596	9.798184285	2.938793182	761.9258786	19.90377371	14.6296473	2.151836012	102.3299704	3.005949383	3.005949383	3.005949383	6.849932483	26.63263586	541.2572237	7.430691741	120.9568304	59.17312568	248.1298658	141.2947548	89.73676394	19.7722989	145.5161368	6563.065786	8335.557228	55.40481153	162.7573091
spleen-9_S19	S19	178.7583405	33.55017701	32.27238584	37.47015915	15.34353562	21.0898303	4.035460327	1091.876321	7.048562197	3.095317314	33.64682722	147.1317538	1000	296.1670148	9.10896908	1.5777834	1.81438815	1.81438815	8.707933442	5.691693577	8.970897342	8.970897342	44.84444513	9.543895053	11.95575727	804.8076057	28.42269476	12.35239971	1.151016211	83.4599721	0.860437964	0.860437964	0.860437964	2.081117643	6.555897134	116.431503	3.692163779	52.22751749	12.61285322	81.53324377	60.86076668	41.53574422	16.73178419	140.2833957	5822.859218	5813.044827	32.82718318	116.1064068
spleen-10_S19	S19	228.6081508	19.65319848	18.3651273	23.30078187	6.514872424	10.89378218	2.006623288	1113.373068	10.31787598	3.391565939	16.93547474	177.9901469	1000	157.5736864	5.232123851	3.520373057	4.452361751	4.452361751	8.582173445	7.397360862	2.1966404	2.1966404	40.30225695	8.14359053	6.046482904	570.6341627	17.29475079	8.891416981	0.441244219	70.7475758	3.361227072	3.361227072	3.361227072	3.928617105	24.79324121	74.61551517	3.933407452	18.55514441	18.6014511	141.4270222	81.93410143	50.57382624	7.178069405	52.87266071	3334.835451	3767.486852	51.77300986	314.713048
[truncated: 186 more columns]
