# Supplementary material for: Vaccine-Elicited Antibodies Restrict Glucose Availability to Control Brucella Infection
Source: J Infect Dis. 2024 Apr 8;230(4):e818–23. doi: 10.1093/infdis/jiae172 (PMC11481323; doi:10.1093/infdis/jiae172)
Supplement: jiae172_Supplementary_Data [file jiae172_supplementary_data.zip › TableS3NonpolarGCMS.csv]

FileName	Group	221.2(12.1931,NF07_Boric Acid, O,O,O-TMS)	102.1(13.4763,Unknown)	152.1(13.8079,NF07_**4-HYDROXYPYRIDINE,O-TMS)	117.1(14.1959,MU17_Lactic Acid 0,0-TMS)	56.2(14.5689,Unknown)	241(17.5016,NF07_Phosphoric Acid, Monomethyl ester, O,O-TMS)	174.1(19.1605,? Ethanolamine; GC-EI-TOF; MS; 3 TMS; BP)	211.1(20.1148,Golm_Phosphoric acid (3TMS))	134(22.0056,Unknown)	299.1(30.7724,Unknown)	243(31.2729,NF07_beta-glycerophosphate, O,O,O,O-TMS)	74.1(31.6134,NF09_Tetradecanoic acid, methyl ester)	357.2(32.0759,NF09_alpha-glycerophosphate ester, 4TMS)	57.1(33.6989,TETRADECANAL; EI-B; MS)	74.1(33.7559,NF09_Pentadecanoic acid, methyl ester)	74.1(33.7593,>Pentadecanoic acid, methyl ester)	285.2(34.1764,NF07_Tetradecanoic Acid, O-TMS)	71.1(34.2978,? BETA-BUTYROLACTONE; EI-B; MS)	219.1(34.3887,NF07_Umbelliferone, O-TMS)	74.1(35.0737,METHYL PALMITATE; EI-B; MS)	55.1(35.3443,>7-Hexadecenoic acid, methyl ester, (Z)-)	55.2(35.4372,NF08_Methyl 9-(Z)-hexadecenoate)	168.2(35.8943,>Hexadecanoic acid, methyl ester)	74.2(35.9147,NF08_Methyl hexadecanoate)	299.3(36.4105,? 1-Hexadecanol)	75.1(36.7387,>Hexadecane, 1,1-dimethoxy-)	129.1(36.7889,Unknown)	74(37.0466,? NF09_Heptadecanoic acid, methyl ester)	82.1(37.3322,? (Z)-9-HEXADECENAL; EI-B; MS)	55.2(37.3471,? OLEYL ACETATE; EI-B; MS)	55.2(37.4183,Unknown)	74.1(37.7588,>Heptadecanoic acid, methyl ester)	313.3(38.0606,NF07_Hexadecanoic Acid, O-TMS)	79.1(38.8026,Unknown)	79.1(38.8147,>1,9-Decadiyne)	74.1(38.9843,? METHYL STEARATE; EI-B; MS)	67.2(39.141,NF08_Methyl 9,12-(Z,Z)-octadecadienoate)	55.2(39.2712,NF08_Methyl 9-(Z)-octadecenoate)	55.2(39.3377,>11-Octadecenoic acid, methyl ester)	55.1(39.4719,Unknown)	74.1(39.6951,NF08_Methyl Octadecanoate)	75.1(39.9209,Unknown)	75.1(39.9264,Unknown)	75.1(40.0132,>Octadec-9-en-1-al dimethyl acetal)	327.3(40.0722,NF09_Stearyl Alcohol, O-TMS)	75.1(40.1183,>Octadec-9-en-1-al dimethyl acetal)	75.1(40.4398,>Octadecane, 1,1-dimethoxy-)	337.3(41.1004,NF07_Linoleic Acid, O-TMS)
spleen1_PBS_NP	PBS	13602.70121	36.68797877	24.37521362	14.23688602	43.3178519	3.313428635	3.226973883	798.5765125	1.061583931	27.55393369	22.16257515	239.6957999	116.7933329	140.9996582	74.16711905	74.16711905	7.898546354	24.95124354	12.35599252	16.15799103	173.9419346	191.1333615	51.77031184	23910.85711	17.44576472	1300.079418	91.5686511	7.616060478	9.728170175	42.01902005	40.52717293	154.1357541	487.5012566	13.92323622	13.92323622	14.28715041	3772.775801	4229.245833	3930.514506	465.8433359	14305.45972	36.22655166	153.7929509	163.6749301	11.51054547	106.5946881	559.6567947	48.97762229
spleen2_PBS_NP	PBS	12964.04392	38.68344133	24.27045024	9.240938212	40.1097667	17.80958595	33.80322363	389.1438839	2.236129807	61.72848938	31.24469998	406.3697995	137.9960243	197.1545306	113.0464079	113.0464079	11.18217697	20.08696994	9.336434019	46.80746059	323.4274897	349.357275	24.18794186	24961.23863	30.98800725	1492.614736	109.7032907	16.69037509	14.04017547	62.65976448	60.94083997	188.8410476	663.5002804	16.38402454	16.38402454	16.79121866	6375.747732	6301.268643	6301.268643	1362.271364	14568.7906	52.57082351	52.57082351	258.2848342	22.99539023	141.1840563	615.3589344	68.9036623
spleen4_PBS_NP	PBS	13080.39076	11.31802559	13.33036181	9.838088142	40.01220657	11.36755106	44.17161739	210.8517579	5.675035742	39.67863799	15.53133178	299.4681111	63.6722696	138.5045203	74.24085836	74.24085836	12.30707828	14.96615881	6.208162816	21.49915042	255.9148337	268.8038362	39.70849893	18288.83397	24.42188122	1128.091791	82.98064647	10.19204956	8.901474184	41.03621841	39.7485563	132.8520623	567.5742208	14.27134566	14.27134566	13.50515757	3920.220301	4699.360757	4521.704171	22.20270336	10513.75388	32.81936096	149.4256138	158.2083726	21.15101553	97.38818716	496.2750295	42.78708929
spleen5_PBS_NP	PBS	13658.44776	31.93901857	12.73660043	7.9022541	48.71276908	19.857973	43.46462228	257.2007214	4.948549325	67.06978841	22.64111486	282.500393	92.73357479	181.8193279	79.05146254	79.05146254	12.24270955	15.81489029	11.93347156	15.7844856	184.1886693	193.9915875	44.79427146	19569.59041	32.2534476	1484.018996	127.4379373	9.896357073	10.47701257	43.90141167	42.72304438	136.635728	611.8981725	13.9824513	13.9824513	11.72508817	3358.946692	3252.649658	3012.882691	19.09785565	12244.2194	187.2521276	182.2553757	191.7535054	23.08754475	129.9682011	655.2204118	36.46412691
spleen6_S19_NP	S19	15338.40549	1.648572089	31.72082882	23.05083097	34.98960524	2.209443222	8.537885143	188.3521979	10.43771453	13.3620253	4.131966818	239.2885366	18.89779096	39.19451773	39.62003412	39.34365109	11.23930637	6.933890962	33.35805381	27.81580408	305.7233981	322.857525	15.85757764	10841.33669	21.90801551	341.7950308	26.68352522	7.956751324	5.890767915	23.83053911	23.35720278	69.40780275	423.1991538	6.798536224	6.798536224	13.78916271	1914.602507	5173.275949	4754.344117	15.30319056	4361.85671	61.24437204	68.25769273	63.55512869	23.01516865	73.68160837	139.6982481	27.61641926
spleen7_S19_NP	S19	12479.83664	7.790424582	12.92874093	5.408955242	25.76497535	15.58390723	29.34061969	172.8480386	9.501412827	22.6251055	7.357708163	260.5128683	31.52637277	37.29923793	44.37560397	44.37560397	16.69857249	9.965474428	13.47078323	38.01329647	272.5387151	281.7756052	22.74360558	13033.96212	20.82925591	745.936594	26.43392741	9.431841812	5.016758205	31.23891451	30.57760761	87.25046177	560.959499	6.246100965	6.246100965	16.4783917	2291.950557	5401.255031	4902.643393	16.03344302	5852.473517	105.6653741	113.5888246	76.3002899	17.81782486	107.6622916	292.6852577	34.25187459
spleen8_S19_NP	S19	13784.89939	4.530703264	21.68131477	1.820742306	9.623574952	5.732328101	19.00145545	156.3544151	14.83522608	20.75060468	7.316325094	196.8598297	25.42042632	45.2460158	41.91205603	42.19680125	14.13963418	7.806086877	16.22478276	22.61853333	266.269325	284.2465113	16.74220551	10934.0587	21.58856919	500.559321	31.51234696	8.165679414	3.521891619	27.12889765	25.70517154	71.41247461	575.2886706	6.331920183	6.331920183	13.30655101	2091.905995	4889.596142	4500.471457	15.18912371	4782.26021	76.14982155	83.30587576	46.6835724	15.74397011	32.7505819	194.0603774	30.14801057
spleen9_S19_NP	S19	7825.764242	3.87776104	14.48028888	5.893699633	25.42170651	4.088220721	30.72131327	162.5312168	8.564217546	5.423065387	0.517034805	19.29600408	7.262516137	19.23634622	12.71706762	12.71706762	2.602574237	2.541259212	11.88351471	7.416632281	89.08327409	96.00275752	12.9987853	9152.876586	12.43617852	413.9476767	20.51650451	5.897013958	2.293513368	21.96900774	20.82887971	55.13215045	451.4749578	2.836234197	2.836234197	9.301655009	1417.819638	3335.314472	3149.457859	14.1579707	4637.408628	72.54644613	50.1532047	32.69416563	14.16957084	31.4065501	206.4824896	20.53224756
spleen10_S19_NP	S19	10997.36618	5.759940727	35.01528885	17.57004791	35.34909797	16.40518286	36.33269576	181.056283	8.016371505	22.64553137	6.97631342	140.9734349	25.83900495	40.52462511	31.75148753	31.75148753	13.19189864	4.934827979	10.88296969	16.16943636	209.8232991	227.0199166	12.37272908	9044.333219	17.30062334	303.7960139	27.27923777	4.556444943	3.632279045	23.42210807	23.33097917	51.53042071	468.0509014	1.727486952	1.727486952	189.5362232	1133.951557	2971.786691	371.8722729	12.36777643	3669.744908	62.84427161	70.95573414	114.1022962	15.35620999	90.22454359	128.5482077	19.95425725
[truncated: 61 more columns]
