# Supplementary material for: Vaccine-Elicited Antibodies Restrict Glucose Availability to Control Brucella Infection
Source: J Infect Dis. 2024 Apr 8;230(4):e818–23. doi: 10.1093/infdis/jiae172 (PMC11481323; doi:10.1093/infdis/jiae172)
Supplement: jiae172_Supplementary_Data [file jiae172_supplementary_data.zip › TableS4RNAseq_S19_vs_PBS.deseq2.csv]

Gene	Name	Type	baseMean	log2FoldChange_shrunken	lfcSE_shrunken	pvalue	padj	log2FoldChange_raw	lfcSE_raw	PBS1:DESeq2NormalizedCount	PBS2:DESeq2NormalizedCount	PBS3:DESeq2NormalizedCount	PBS4:DESeq2NormalizedCount	PBS5:DESeq2NormalizedCount	S19-1:DESeq2NormalizedCount	S19-2:DESeq2NormalizedCount	S19-3:DESeq2NormalizedCount
ENSMUSG00000000001.4	Gnai3	protein_coding	9003.833969	0.198015099	0.068296034	0.003332713	0.00837183	0.202675596	0.069048667	8042.63893	8383.339512	8568.249384	8927.552182	8687.52179	9232.559795	10364.42626	9824.383898
ENSMUSG00000000028.15	Cdc45	protein_coding	3046.999537	-1.203651184	0.331555522	2.18183E-05	8.58531E-05	-1.362786379	0.321001421	4006.409657	3789.461034	3813.561136	4021.896656	4133.244941	2572.774559	1362.164913	676.4833983
ENSMUSG00000000031.16	H19	lincRNA	4.627445919	0.322299487	0.524783606	0.308162417	0.420963036	0.783304724	0.768635005	8.657307782	3.909683811	2.281520273	2.116787714	1.150360407	4.458881385	3.925547301	10.51947868
ENSMUSG00000000037.17	Scml2	protein_coding	195.3348005	-1.25887762	0.473835726	0.000567471	0.001686553	-1.596534474	0.463206244	266.4526951	281.4972344	281.7677537	263.5400703	210.5159544	172.1128214	65.75291728	21.03895736
ENSMUSG00000000056.7	Narf	protein_coding	10251.83965	-1.848927871	0.204425397	2.41672E-20	9.67786E-19	-1.915643269	0.207273252	15241.67131	13792.38706	13511.16305	14485.17832	13730.70181	5400.597133	3187.544408	2665.47406
ENSMUSG00000000058.6	Cav2	protein_coding	875.8729818	-0.040136143	0.106518726	0.69802463	0.780950657	-0.042549597	0.109667194	886.8930862	845.4691241	871.5407441	1041.459555	782.2450764	834.7025952	848.8996038	895.7740693
ENSMUSG00000000078.7	Klf6	protein_coding	8256.167641	0.007314957	0.070059727	0.91579213	0.944074564	0.007501823	0.070948886	7823.320466	8621.830224	8605.894468	8308.391776	7839.70617	8277.467402	8696.068658	7876.661961
ENSMUSG00000000085.16	Scmh1	protein_coding	716.5003639	0.432443817	0.104319498	1.87743E-05	7.48665E-05	0.453213615	0.105916013	645.4503913	626.5268307	665.0631595	659.3793728	551.0226347	833.8108189	795.9047152	954.844988
ENSMUSG00000000088.7	Cox5a	protein_coding	8433.12105	-0.595152144	0.146730999	1.48689E-05	6.04559E-05	-0.640556186	0.147913223	8684.241629	8804.607942	10544.04594	10629.4495	10052.99959	7613.094076	6053.193938	5083.335775
ENSMUSG00000000093.6	Tbx2	protein_coding	80.82689813	-0.162969373	0.171892499	0.305702077	0.418250629	-0.189008468	0.184527758	77.91577004	81.12593908	100.386892	73.02917612	92.02883252	75.80098354	63.79014363	82.53744812
ENSMUSG00000000094.12	Tbx4	protein_coding	14.96512814	0.845031814	0.505093504	0.014793223	0.031937619	1.27547116	0.523291258	13.46692322	12.70647239	6.844560818	7.408756997	8.052522846	35.67105108	27.4788311	8.091906678
ENSMUSG00000000120.6	Ngfr	protein_coding	151.5410113	0.675277891	0.210714572	0.000291392	0.000921073	0.763701236	0.210802103	153.9076939	107.5163048	130.0466555	93.1386594	116.1864011	174.7881503	178.6124022	258.131823
ENSMUSG00000000125.5	Wnt3	protein_coding	3.663138457	0.497081958	0.660491024	0.151446628	0.237753956	1.437433888	1.002086873	5.771538522	1.954841906	2.281520273	1.058393857	0	11.5930916	0.981386825	5.664334675
ENSMUSG00000000126.11	Wnt9a	protein_coding	27.24906921	0.892676448	0.513657444	0.01152174	0.025559199	1.331251188	0.526922815	27.89576952	20.52584001	6.844560818	24.34305871	6.902162439	71.34210215	24.53467063	35.60438938
ENSMUSG00000000127.15	Fer	protein_coding	807.7143905	-0.799607291	0.162653578	1.09229E-07	6.64806E-07	-0.850706268	0.160188424	1104.287704	974.4886899	847.5847813	935.6201694	985.8588684	669.723984	520.1350173	424.0159099
ENSMUSG00000000131.15	Xpo6	protein_coding	5999.727723	0.194417424	0.065080887	0.002520692	0.006506953	0.198572906	0.065734196	5547.410442	5620.170478	5687.83004	5699.450919	5870.289154	6150.580982	6996.306676	6425.783093
ENSMUSG00000000134.17	Tfe3	protein_coding	3323.909705	-0.496193856	0.06996392	6.03728E-13	8.74502E-12	-0.506288762	0.070321423	3621.640422	3765.02551	3664.121558	3672.626683	3971.044123	2806.419943	2585.954284	2504.445117
ENSMUSG00000000142.15	Axin2	protein_coding	353.7126495	1.1152858	0.127435467	1.65069E-19	6.06845E-18	1.139012452	0.126076576	238.5569256	261.9488153	282.9085138	214.8539529	220.8691981	491.3687286	544.669688	574.5253742
ENSMUSG00000000148.17	Brat1	protein_coding	1361.745483	0.236825462	0.094528902	0.010293925	0.023101321	0.247451955	0.096442555	1315.910783	1270.647239	1249.132349	1224.561692	1302.20798	1310.019351	1573.163081	1648.32139
ENSMUSG00000000149.10	Gna12	protein_coding	5144.618331	-0.908438267	0.076672398	1.6625E-33	2.68043E-31	-0.919188978	0.076200957	6441.03699	6179.255263	6462.406172	6020.144257	6141.77421	3593.858396	3050.150253	3268.321107
ENSMUSG00000000154.16	Slc22a18	protein_coding	56.98591667	0.411548963	0.21143632	0.028064176	0.056101061	0.493623892	0.224743473	41.36269274	49.84846859	63.88256763	46.5693297	46.01441626	82.04341748	54.95766221	71.20877877
ENSMUSG00000000157.16	Itgb2l	protein_coding	780.4566598	-2.722567095	0.333988902	2.10091E-18	6.59354E-17	-2.948162042	0.33686588	974.4280871	1644.022043	1338.11164	1068.977795	767.2903912	224.7276218	154.0777315	72.01796944
ENSMUSG00000000159.16	Igsf5	protein_coding	2.046596116	0.434622321	0.677317296	0.195575766	0.292959861	1.465250218	1.132114621	2.885769261	0	0	2.116787714	1.150360407	1.783552554	1.96277365	6.473525343
ENSMUSG00000000167.14	Pih1d2	protein_coding	70.22580424	-0.855966768	0.306584918	0.000670104	0.001963897	-1.016203083	0.29874904	85.61115474	100.6743581	70.72712845	92.08026554	83.97630968	68.66677332	33.36715206	26.70329204
ENSMUSG00000000168.9	Dlat	protein_coding	2836.762723	-0.621977122	0.114392835	1.43752E-08	1.02612E-07	-0.650163741	0.114690428	3173.384264	3224.511723	3243.181067	3439.780035	3336.045179	2472.895616	2021.65686	1782.647041
ENSMUSG00000000171.5	Sdhd	protein_coding	8323.177654	-0.464578933	0.140600848	0.000465709	0.001408374	-0.503575587	0.143889348	8959.351632	8980.543714	9483.139013	9955.252617	9406.497044	8161.536486	6473.227499	5165.873223
ENSMUSG00000000182.9	Fgf23	protein_coding	7.687206439	-0.54732219	0.484892841	0.087970369	0.150635364	-0.977263358	0.572771001	6.733461609	8.796788575	10.26684123	5.291969284	16.10504569	5.350657662	4.906934126	4.045953339
ENSMUSG00000000184.12	Ccnd2	protein_coding	12332.69724	0.565708443	0.086304915	1.91794E-11	2.22748E-10	0.581758568	0.086672626	10483.0378	10835.68868	10390.04332	10047.33288	10224.40329	13954.51518	17324.42162	15402.13517
ENSMUSG00000000194.13	Gpr107	protein_coding	3248.455682	-0.11170625	0.053106549	0.034103366	0.066676851	-0.113320869	0.053482318	3428.293882	3264.585982	3399.465206	3220.692506	3402.766082	3090.896576	3114.921783	3066.02344
ENSMUSG00000000197.8	Nalcn	protein_coding	5.418460355	0.030993272	0.536858295	0.918442743	0.946055853	0.097362733	0.950849583	9.619230869	3.909683811	0	10.58393857	2.300720813	6.242433939	0.981386825	9.710288014
ENSMUSG00000000204.16	Slfn4	protein_coding	3999.022058	0.160289008	0.281077134	0.486362239	0.59789097	0.234532095	0.336919925	3033.905416	3849.083712	3297.937554	4780.765051	3791.5879	5998.979015	5543.854175	1696.06364
ENSMUSG00000000215.11	Ins2	protein_coding	9.430125811	2.68302546	1.169826327	2.33558E-05	9.13784E-05	4.44344631	1.050428263	0	0	0	3.17518157	2.300720813	27.64506458	38.27408618	4.045953339
ENSMUSG00000000216.8	Scnn1g	protein_coding	1.354594118	0.307200869	0.68507222	0.324378328	0.438573012	1.332801212	1.352410607	0.961923087	0	1.140760136	1.058393857	1.150360407	0	4.906934126	1.618381336
ENSMUSG00000000223.13	Drp2	protein_coding	76.92750223	-1.517058523	0.321969499	2.37264E-07	1.352E-06	-1.668718784	0.32292662	101.0019241	98.71951623	110.6537332	104.7809918	102.3820762	56.18190545	25.51605745	16.18381336
ENSMUSG00000000244.17	Tspan32	protein_coding	4112.553744	0.313594369	0.080075668	6.72105E-05	0.000240946	0.3232729	0.081103085	3602.401961	3858.857921	3981.252876	3778.466069	3573.019423	4465.123819	4504.565527	5136.742359
ENSMUSG00000000247.11	Lhx2	protein_coding	4.29270137	0.116513191	0.447364612	0.688994363	0.773746378	0.269900514	0.674380095	2.885769261	6.841946669	3.422280409	3.17518157	3.45108122	4.458881385	6.869707776	3.236762671
ENSMUSG00000000248.16	Clec2g	protein_coding	41.2862205	-0.844424908	0.375032776	0.003495015	0.008747465	-1.080604831	0.370010321	50.02000052	80.14851813	22.81520273	46.5693297	57.51802033	27.64506458	24.53467063	21.03895736
ENSMUSG00000000253.13	Gmpr	protein_coding	142.5763638	-0.337842539	0.19521475	0.055172108	0.101188518	-0.400255572	0.208736237	129.8596167	164.2067201	164.2694596	159.8174724	165.6518985	153.3855196	121.6919663	81.72825745
ENSMUSG00000000266.11	Mid2	protein_coding	375.5276963	0.088120947	0.135901721	0.496361793	0.607414064	0.096872159	0.142411866	371.3023116	302.0230744	403.8290882	391.605727	362.3635281	354.9269582	360.1689648	458.001918
ENSMUSG00000000275.16	Trim25	protein_coding	7718.209306	0.228459758	0.077726613	0.002817938	0.007193717	0.23537225	0.078800712	7240.395075	6592.704326	7116.06173	7725.216761	7511.853455	8783.104551	8758.877414	8017.461137
ENSMUSG00000000276.11	Dgke	protein_coding	1167.899658	0.461478039	0.103464324	4.14252E-06	1.8726E-05	0.482664878	0.104833698	1024.448088	1018.472633	984.4759976	983.2478929	1072.135899	1219.058171	1450.489728	1590.868853
ENSMUSG00000000278.10	Scpep1	protein_coding	5727.835889	-0.275947805	0.08114545	0.000536504	0.001602235	-0.284871413	0.082289112	6226.528142	6425.565343	6217.142743	5690.983768	6140.62385	5370.27674	5183.68521	4567.88132
ENSMUSG00000000282.12	Mnt	protein_coding	2182.886247	0.222914554	0.085227236	0.007664234	0.017734079	0.231062477	0.086653379	1998.876175	2037.922686	2190.259462	1954.853453	2066.04729	2166.124577	2451.504289	2597.502044
ENSMUSG00000000290.13	Itgb2	protein_coding	26373.31874	-0.311798268	0.080490664	8.03509E-05	0.000283724	-0.321532164	0.081537798	29899.45531	30272.68175	28398.08283	26134.91951	27838.72184	22515.56744	24446.34581	21480.77547
ENSMUSG00000000295.13	Hddc2	protein_coding	848.4975823	0.312013014	0.106449078	0.002497572	0.006452671	0.329153522	0.108860187	653.145776	765.320606	774.5761325	848.8318731	829.4098531	1030.893376	956.8521545	928.9508867
ENSMUSG00000000296.8	Tpd52l1	protein_coding	10.19096949	0.199648634	0.380909401	0.465239488	0.578050763	0.370267951	0.507045115	11.54307704	9.774209528	11.40760136	8.467150854	4.601441626	19.61907809	8.832481426	7.282716011
ENSMUSG00000000301.16	Pemt	protein_coding	82.67487534	-0.442974109	0.245270367	0.034507795	0.067355459	-0.555850322	0.26292683	82.72538548	69.39688765	88.97929063	135.4744137	93.17919293	82.93519375	56.92043586	51.78820274
ENSMUSG00000000303.12	Cdh1	protein_coding	134.2680085	1.088651854	0.242613401	5.59821E-07	2.97558E-06	1.176866651	0.235157626	66.372693	101.6517791	117.498294	99.48902254	71.3223452	172.1128214	183.5193363	262.1777764
ENSMUSG00000000305.12	Cdh4	protein_coding	81.11139781	0.255520844	0.172367961	0.108621217	0.180006745	0.294609433	0.183623485	62.52500065	87.96788575	76.43092913	84.67150854	62.11946195	97.20361419	87.34342744	90.6293548
ENSMUSG00000000308.14	Ckmt1	protein_coding	60.40660947	0.663962592	0.65574933	0.071517439	0.126392906	1.532948412	0.850608873	41.36269274	48.87104764	7.985320954	39.1605727	39.11225382	222.052293	67.71569094	16.99300402
ENSMUSG00000000317.11	Bcl6b	protein_coding	409.8381553	-0.155913082	0.162671153	0.304360077	0.417085405	-0.178134886	0.173430033	452.1038509	329.3908611	460.8670951	456.1677523	444.0391169	468.1825454	357.2248044	310.7292164
ENSMUSG00000000318.16	Clec10a	protein_coding	287.8208898	0.321788113	0.19035889	0.062414342	0.112480786	0.379134152	0.203470114	271.2623105	309.842442	225.870507	280.474372	205.9145128	281.8013035	285.5835661	441.8181046
ENSMUSG00000000320.10	Alox12	protein_coding	1534.303991	-0.42769197	0.140645743	0.001291415	0.003561388	-0.465104327	0.144537463	1676.631941	1495.454058	1749.926049	1861.714794	1771.555026	1477.673291	1259.119297	982.3574707
ENSMUSG00000000325.16	Arvcf	protein_coding	1011.258675	-0.105831073	0.145554915	0.442345624	0.55564629	-0.117931629	0.153509177	1070.620396	1155.311566	1206.924224	940.9121387	836.3120155	938.1486433	838.1043487	1103.736071
ENSMUSG00000000326.13	Comt	protein_coding	6104.255084	-1.19760208	0.188523349	1.8177E-11	2.11705E-10	-1.247520743	0.185643977	7881.035851	7449.902502	7916.875346	8018.391859	7716.617607	4568.569867	2768.492234	2514.155405
ENSMUSG00000000339.14	Rtca	protein_coding	1928.931925	-0.138017433	0.08629613	0.102961637	0.172228769	-0.143326482	0.087894654	1994.066559	1998.825848	1967.811235	1955.911847	2082.152336	2017.197938	1784.161248	1631.328386
ENSMUSG00000000340.10	Dbt	protein_coding	1230.763112	0.431966743	0.092950109	1.87663E-06	9.07701E-06	0.448454056	0.094089004	1098.516165	1122.079254	1049.499325	1020.291678	1123.902117	1340.339744	1445.582793	1645.893818
ENSMUSG00000000346.9	Dazap2	protein_coding	26166.77929	-0.033384285	0.049844087	0.50027199	0.611168257	-0.033812426	0.0501622	25580.42065	27213.35417	26958.44354	26639.77337	25587.46652	25617.16533	26303.12969	25434.48107
ENSMUSG00000000355.13	Mcts1	protein_coding	2566.60587	0.275690259	0.075199202	0.000197095	0.000643967	0.283335494	0.076109996	2195.108484	2286.187608	2364.795763	2550.729195	2470.974153	2870.627835	2987.341496	2807.082427
ENSMUSG00000000359.3	Rem1	protein_coding	186.973553	0.297920864	0.184566107	0.076993405	0.134414247	0.34880168	0.197240958	170.2603864	145.635722	221.3074664	175.6933802	135.742528	202.4332149	182.5379495	262.1777764
ENSMUSG00000000365.9	Rnf17	protein_coding	177.707849	-1.122171665	0.359715642	0.000147723	0.000495586	-1.314675624	0.346435362	383.8073117	110.4485677	284.0492739	185.2189249	181.7569442	97.20361419	94.21313521	84.96502012
ENSMUSG00000000374.8	Trappc10	protein_coding	6843.494534	-0.960530023	0.111287208	4.41198E-19	1.52858E-17	-0.981647001	0.109974615	8784.28163	8511.381657	7923.719907	8488.318731	8281.444567	5008.215571	4017.797662	3732.796551
ENSMUSG00000000378.15	Ccm2	protein_coding	4883.210163	0.603288413	0.112636468	2.46077E-08	1.67917E-07	0.630600924	0.113091481	3814.986963	4210.729464	4372.533602	4024.013443	3830.700154	5265.938915	6558.608152	6988.170607
ENSMUSG00000000384.15	Tbrg4	protein_coding	3266.695824	-0.341352359	0.100617883	0.000484002	0.001459223	-0.357768473	0.102528396	3588.935037	3541.196112	3272.840831	3760.473373	3635.138885	3138.160719	2763.5853	2433.236338
ENSMUSG00000000385.8	Tmprss2	protein_coding	3.886879001	0.866876726	0.677968565	0.028247535	0.056390899	1.739295812	0.792811992	1.923846174	2.932262858	0	3.17518157	2.300720813	8.917762769	2.944160475	8.901097346
ENSMUSG00000000386.16	Mx1	polymorphic_pseudogene	2091.967938	0.72962181	0.166960875	2.06539E-06	9.893E-06	0.785745391	0.165527446	1585.249247	1671.389829	1567.404427	1682.846232	1718.638447	2762.722906	3646.833442	2100.658974
ENSMUSG00000000392.17	Fap	protein_coding	68.05012226	-0.297882653	0.240343551	0.149803073	0.235468232	-0.385460307	0.267638504	100.040001	54.73557335	86.69777036	70.9123884	60.96910155	66.88322077	40.23685983	63.92606276
ENSMUSG00000000394.15	Gcg	protein_coding	4.760530011	1.350646065	0.729094069	0.003100529	0.007843693	2.299350793	0.777440337	0.961923087	0.977420953	3.422280409	3.17518157	1.150360407	11.5930916	12.75802873	4.045953339
ENSMUSG00000000399.10	Ndufa9	protein_coding	4624.873456	-0.154267316	0.104130568	0.127491751	0.206078665	-0.162949931	0.106917763	4916.388897	4516.662223	4793.474093	4991.385429	4870.625961	4932.414588	4299.455681	3678.580776
ENSMUSG00000000402.2	Egfl6	protein_coding	21.82617905	2.0745409	0.413101374	3.11169E-08	2.09382E-07	2.39269376	0.432281735	15.39076939	11.72905143	2.281520273	7.408756997	4.601441626	46.3723664	38.27408618	48.55144007
ENSMUSG00000000409.14	Lck	protein_coding	7956.512129	0.340193192	0.142535121	0.011600596	0.02572025	0.373320909	0.147904542	6172.660449	7909.29035	8281.91859	6502.771856	6949.327216	7642.522693	10696.13501	9497.470868
ENSMUSG00000000416.16	Cttnbp2	protein_coding	136.6950481	0.057584841	0.144360195	0.673753917	0.761135256	0.06410946	0.152278426	122.164232	129.9969867	125.483615	130.1824444	164.5015381	153.3855196	138.3755423	129.4705069
ENSMUSG00000000420.15	Galnt1	protein_coding	13221.33848	-0.488566105	0.071313198	3.44408E-12	4.4621E-11	-0.498974021	0.071709203	15374.4167	15014.16326	14396.39292	15291.67444	14170.13949	11346.96135	10176.98138	9999.978273
ENSMUSG00000000439.9	Mkrn2	protein_coding	1499.583653	0.137289726	0.069720199	0.04612897	0.086737514	0.140713193	0.070560825	1409.217322	1425.079749	1540.026184	1442.590827	1404.590056	1514.236118	1599.660525	1661.268441
ENSMUSG00000000440.12	Pparg	protein_coding	1686.041603	-0.996227615	0.096538765	4.01789E-26	3.04029E-24	-1.011549528	0.095681855	2065.248868	2078.974367	1947.277553	1948.50309	2354.787752	1103.127255	1008.865656	981.5482801
ENSMUSG00000000441.17	Raf1	protein_coding	6687.5813	0.080678534	0.067187654	0.224419137	0.327223742	0.082562629	0.06796056	6325.60622	6679.694791	6583.326747	6257.224481	6868.801987	6753.421745	7367.270896	6665.303531
ENSMUSG00000000486.13	Septin1	protein_coding	9405.114212	0.545353426	0.147430745	7.89841E-05	0.000279257	0.590587686	0.149612001	6743.080839	8898.440354	8929.870347	7539.997836	7416.373541	9625.833133	12418.46889	13668.84876
ENSMUSG00000000489.7	Pdgfb	protein_coding	1218.005163	-0.775179525	0.08297283	1.16744E-21	5.43366E-20	-0.789464729	0.082572273	1490.980785	1411.395856	1373.475204	1428.831707	1527.67862	896.2351583	841.0485092	774.3954691
ENSMUSG00000000530.16	Acvrl1	protein_coding	2672.230035	-0.862191252	0.101004138	1.23684E-18	4.00398E-17	-0.881598571	0.100052982	3377.311958	3515.783167	3089.178449	2915.875075	3227.911301	1939.613402	1624.195196	1687.971733
ENSMUSG00000000531.5	Grasp	protein_coding	159.0713916	0.358653461	0.159278668	0.015744131	0.033751301	0.401699771	0.16634953	136.5930783	154.4325105	167.69174	116.4233242	134.5921676	158.7361773	213.9423279	190.1598069
ENSMUSG00000000532.11	Acvr1b	protein_coding	1622.590179	0.242225466	0.089128424	0.005502151	0.013158223	0.25184654	0.090720752	1539.076939	1660.638199	1454.469174	1434.123676	1482.814564	1653.353217	1807.714532	1948.531128
ENSMUSG00000000538.18	Tom1l2	protein_coding	1392.587304	0.354634723	0.0848392	1.99555E-05	7.9175E-05	0.36662025	0.085952389	1330.339629	1214.934244	1281.073633	1220.328117	1235.487077	1503.534803	1573.163081	1781.837851
ENSMUSG00000000544.14	Gpa33	protein_coding	1.267295497	-0.269020826	0.714275441	0.360805405	0.476158128	-1.455770726	1.593040692	3.847692348	0	0	2.116787714	2.300720813	0.891776277	0.981386825	0
ENSMUSG00000000552.10	Zfp385a	protein_coding	2060.536418	-0.282769657	0.071323602	5.82557E-05	0.0002113	-0.289792919	0.072091966	2314.386947	2238.293982	2268.971911	2045.875325	2190.286214	1857.569985	1722.333878	1846.573104
ENSMUSG00000000555.8	Itga5	protein_coding	1845.688879	-1.020586251	0.280086761	2.29638E-05	8.99875E-05	-1.142616056	0.269870994	2659.717335	2185.51325	2079.605728	2295.656275	2389.298564	1579.335786	1019.660911	556.7231795
ENSMUSG00000000560.9	Gabra2	protein_coding	1.591356009	0.275114242	0.684536645	0.368646084	0.484432218	1.259932758	1.401463242	1.923846174	0	0	1.058393857	2.300720813	1.783552554	0	5.664334675
ENSMUSG00000000561.14	Wdr77	protein_coding	1668.263244	0.360334232	0.128280301	0.003273029	0.008241204	0.388233929	0.13201376	1283.205398	1275.534343	1562.841387	1783.393649	1571.392315	1978.851559	2021.65686	1869.230443
ENSMUSG00000000562.5	Adora3	protein_coding	88.19074954	0.870154992	0.181335351	1.59476E-07	9.37105E-07	0.92943374	0.177329922	61.56307756	53.7581524	75.290169	77.26275154	62.11946195	123.9569025	114.8222585	136.7532229
ENSMUSG00000000563.17	Atp5pb	protein_coding	19879.311	-0.425807462	0.117010635	0.000153143	0.000512444	-0.451682793	0.119306067	20412.0079	21480.78028	23088.98516	23650.86912	21906.31322	18844.12451	16091.79977	13559.60802
ENSMUSG00000000567.5	Sox9	protein_coding	35.67316802	1.488400684	0.312980687	1.91622E-07	1.11248E-06	1.630156622	0.313052998	26.93384643	16.6161562	22.81520273	15.87590785	17.2554061	57.965458	83.41788014	44.50548673
ENSMUSG00000000568.15	Hnrnpd	protein_coding	14549.4242	-0.447239888	0.088583155	2.37436E-07	1.35267E-06	-0.462528554	0.089509812	15258.024	15950.53253	15979.76799	17061.30897	16837.82527	13112.67838	11496.94666	10698.30982
ENSMUSG00000000579.14	Dynlt1c	protein_coding	176.2682395	0.414490204	0.155749843	0.004377093	0.010712782	0.4595146	0.161254462	150.0600016	169.0938248	168.8325002	121.7152935	163.3511777	181.0305842	214.9237147	241.138819
ENSMUSG00000000581.8	C1d	protein_coding	5306.963388	-0.48494119	0.130006441	8.80671E-05	0.00030841	-0.519011417	0.132356479	5488.733134	6158.729423	5868.070141	6784.304622	5625.262388	4967.193863	4039.388172	3524.025358
ENSMUSG00000000594.7	Gm2a	protein_coding	23130.58687	0.22121009	0.067545372	0.000916724	0.002610987	0.226261846	0.068255791	21085.35407	21969.49076	22715.95659	22195.57757	20764.00534	23878.20159	25506.24359	26929.86543
ENSMUSG00000000600.15	Krit1	protein_coding	4833.968982	0.176110973	0.077293713	0.020642568	0.042855653	0.181472351	0.078408114	4645.126587	4458.994386	4355.4222	4761.713962	4792.401454	4787.946831	5286.730827	5583.415608
ENSMUSG00000000605.9	Clcn4	protein_coding	4583.978626	0.148790552	0.061264474	0.01418542	0.030758096	0.151639582	0.061829772	4474.8662	4186.293941	4471.779734	4399.743263	4473.751621	4639.020193	4923.617702	5102.756351
ENSMUSG00000000617.14	Grm6	protein_coding	72.23136423	1.368916617	0.186108254	2.38068E-14	4.32132E-13	1.415794288	0.185600238	49.05807743	44.96136383	39.92660477	48.68611741	39.11225382	103.4460481	125.6175136	127.0429348
ENSMUSG00000000627.15	Sema4f	protein_coding	221.1667783	0.716261106	0.145363873	1.44279E-07	8.55342E-07	0.75981231	0.144458846	154.869617	196.4616115	188.2254225	157.7006847	180.6065838	252.3726864	321.8948786	317.2027418
ENSMUSG00000000628.10	Hk2	protein_coding	2053.907961	-0.409624319	0.143057756	0.002411135	0.006256879	-0.447380693	0.147442308	2402.883871	2357.539338	2064.775847	2068.101596	2515.838209	1762.149923	1953.941169	1306.033738
ENSMUSG00000000631.20	Myo18a	protein_coding	5827.489919	-0.121409669	0.062997547	0.051516623	0.095320437	-0.123883061	0.063622726	6301.558142	6130.384216	5808.750614	5772.480095	6052.046099	5729.662579	5260.233383	5564.804223
ENSMUSG00000000673.9	Haao	protein_coding	2098.481285	1.889000362	0.181508991	3.67503E-26	2.7894E-24	1.942186939	0.183565118	919.5984711	1125.011517	1203.501944	949.3792895	881.1760714	2880.437374	4001.114086	4827.631524
ENSMUSG00000000682.7	Cd52	protein_coding	32685.82477	0.428618797	0.08233988	1.09686E-07	6.67423E-07	0.441499416	0.083146481	26301.86297	30535.60798	29389.40339	29541.88933	28316.12141	35898.45403	41427.28205	40075.97702
ENSMUSG00000000686.11	Abhd15	protein_coding	184.1213249	-0.105186671	0.188359126	0.540326212	0.647530461	-0.126054293	0.205863504	188.536925	214.0551887	175.677061	174.6349864	197.8619899	119.4980211	173.7054681	229.000959
ENSMUSG00000000690.5	Hoxb6	protein_coding	30.94264255	0.708345871	0.277597581	0.002134829	0.005601145	0.85264925	0.277663154	29.81961569	23.45810287	21.67444259	27.51824028	16.10504569	49.93947151	35.32992571	43.69629606
ENSMUSG00000000693.10	Loxl3	protein_coding	676.9199712	-0.922848414	0.118943852	6.69074E-16	1.51558E-14	-0.94790533	0.117372631	957.1134715	825.9207051	792.8282947	728.1749735	825.9587719	466.3989928	420.0335612	398.9309992
ENSMUSG00000000706.16	Btn1a1	protein_coding	150.8350511	-1.759087004	0.865512424	0.000643424	0.001893805	-3.175607889	0.930549266	257.7953873	227.739082	181.3808617	240.2554055	224.3202793	60.64078683	13.73941555	0.809190668
ENSMUSG00000000708.14	Kat2b	protein_coding	5495.205802	-0.490490339	0.117504316	1.36018E-05	5.57633E-05	-0.518548566	0.119201267	6280.395835	5833.248246	6251.365547	6421.275529	6196.99151	5017.133334	4425.073195	3536.163218
ENSMUSG00000000711.3	Rab5b	protein_coding	6408.811537	-0.293815663	0.072002131	3.49127E-05	0.000132252	-0.30121305	0.072777868	7012.419304	7222.16342	6949.51075	6680.582024	6615.722698	5169.627077	5689.099425	5931.367595
ENSMUSG00000000730.13	Dnmt3l	protein_coding	22.85717696	-1.293465051	0.412797664	0.000124694	0.000424505	-1.543526231	0.402304813	28.85769261	27.36778668	29.65976354	38.10217884	27.60864976	18.72730182	6.869707776	5.664334675
ENSMUSG00000000731.15	Aire	protein_coding	94.9606805	1.85998939	0.238541061	9.30409E-16	2.06583E-14	1.952230671	0.242944483	41.36269274	53.7581524	47.91192572	46.5693297	39.11225382	123.0651262	175.6682417	232.2377217
ENSMUSG00000000732.9	Icosl	protein_coding	5046.07506	1.821050189	0.163514	1.47291E-29	1.61484E-27	1.862753582	0.164993683	2494.266564	2675.201148	2991.073077	2506.276653	2018.882513	7321.483234	9452.7179	10908.69939
ENSMUSG00000000738.18	Spg7	protein_coding	2603.109264	-0.151309559	0.054652243	0.005267061	0.012663534	-0.153609084	0.055052481	2719.356567	2595.05263	2716.149885	2701.021122	2797.676509	2451.492985	2390.658306	2453.466105
ENSMUSG00000000739.14	Sult5a1	protein_coding	16.80455663	1.081061797	0.389737479	0.000486064	0.001464903	1.311052213	0.375840478	11.54307704	13.68389334	6.844560818	13.75912014	8.052522846	23.1861832	22.57189698	34.79519872
ENSMUSG00000000740.12	Rpl13	protein_coding	57206.64441	0.403258712	0.064589481	2.62808E-10	2.56446E-09	0.410871596	0.065018877	47802.76781	49272.76765	54826.07291	51456.99253	51220.94746	67179.29049	68584.21828	67310.09813
ENSMUSG00000000743.9	Chmp1a	protein_coding	6836.088557	-0.325249272	0.071716729	4.21979E-06	1.90091E-05	-0.33323426	0.072438255	7079.75392	7620.951169	7953.37967	7448.975964	6942.425053	6118.477036	5835.326062	5689.419586
ENSMUSG00000000751.13	Rpa1	protein_coding	12469.47221	-0.62851957	0.130676234	3.89383E-07	2.13025E-06	-0.664939024	0.131046317	14132.57399	14134.4844	15185.79893	14731.78409	14183.94381	11046.43274	8997.354413	7343.405311
ENSMUSG00000000753.15	Serpinf1	protein_coding	312.3873923	0.275499174	0.243951071	0.187692757	0.283440766	0.360952936	0.273981528	429.0176968	284.4294973	294.3161152	216.9707406	186.3583859	465.5072166	282.6394056	339.8600805
ENSMUSG00000000759.14	Tubgcp3	protein_coding	5094.942299	-0.442475019	0.078252854	8.52232E-09	6.35515E-08	-0.454338527	0.078908516	5785.005445	5683.70284	5647.903435	5750.253824	5478.016256	4475.825134	4218.981961	3719.8495
ENSMUSG00000000766.18	Oprm1	protein_coding	3.913386275	0.581751889	0.654221032	0.104148548	0.173837606	1.473362416	0.906647874	0	0.977420953	2.281520273	7.408756997	1.150360407	8.917762769	4.906934126	5.664334675
ENSMUSG00000000776.13	Polr3d	protein_coding	1188.017799	-0.054154854	0.069617138	0.430894368	0.54431085	-0.055517659	0.070484104	1189.898859	1218.843928	1137.337856	1265.839053	1213.630229	1201.222645	1117.799594	1159.570227
ENSMUSG00000000782.16	Tcf7	protein_coding	4481.49032	1.708445696	0.196548574	6.31391E-19	2.13944E-17	1.76631552	0.198766871	1895.950404	2566.707422	3042.407284	2085.035898	2199.489097	5923.178031	9400.704398	8738.450022
ENSMUSG00000000787.12	Ddx3x	protein_coding	36302.09362	-0.162449264	0.066437737	0.013379128	0.029180974	-0.166101841	0.067152153	38801.09156	39076.31227	34938.06069	39362.72593	37047.35689	34083.6893	34641.97354	32465.53878
ENSMUSG00000000791.9	Il12rb1	protein_coding	1610.872229	-0.352906943	0.145208723	0.009988061	0.022478376	-0.388220843	0.150692671	1779.557711	1920.632172	1630.146235	1636.276903	1868.1853	1443.785792	1583.958336	1024.435385
ENSMUSG00000000792.2	Slc5a5	protein_coding	9.972075393	0.43043036	0.384456216	0.124061778	0.201312718	0.694013172	0.45125973	7.695384695	3.909683811	9.12608109	8.467150854	11.50360407	15.16019671	11.7766419	12.13786002
ENSMUSG00000000794.9	Kcnn3	protein_coding	15.62733657	0.516259408	0.41783226	0.080857729	0.140099631	0.834508277	0.478028024	17.31461556	11.72905143	7.985320954	7.408756997	16.10504569	22.29440692	9.813868251	32.36762671
ENSMUSG00000000804.14	Usp32	protein_coding	14491.47255	-1.666192116	0.184300947	2.86009E-20	1.13795E-18	-1.715981611	0.186032847	20422.58906	19072.41505	18523.66309	20604.8116	19404.27934	8165.103592	5411.366954	4327.551692
ENSMUSG00000000805.18	Car4	protein_coding	1.253283928	-0.022959201	0.623910272	0.938211166	0.959414591	-0.101807633	1.313335323	0	1.954841906	2.281520273	1.058393857	1.150360407	0	1.96277365	1.618381336
ENSMUSG00000000811.13	Txnrd3	protein_coding	327.7282315	-0.061586054	0.096726095	0.514229817	0.624201414	-0.064616258	0.099064329	328.0157726	338.1876497	336.5242402	317.518157	346.2584824	293.3943951	322.8762655	339.0508898
ENSMUSG00000000817.10	Fasl	protein_coding	518.2432729	-0.064966845	0.173447756	0.685533698	0.771358003	-0.075848297	0.187315099	444.4084662	652.9171964	484.8230579	499.5619004	560.225518	368.3036024	560.3718772	575.3345648
ENSMUSG00000000823.16	Zfp512b	protein_coding	1944.435757	0.709422418	0.093952928	7.47455E-15	1.45987E-13	0.728331967	0.093661885	1649.698094	1721.238298	1454.469174	1474.342642	1500.06997	2396.202856	2625.209757	2734.255267
ENSMUSG00000000826.16	Dnajc5	protein_coding	8434.068695	0.136468794	0.059222185	0.020047372	0.041771144	0.138915411	0.059736743	8173.46047	8347.174937	8067.455684	7805.654694	8236.580511	8450.472	9106.288351	9285.462913
ENSMUSG00000000827.18	Tpd52l2	protein_coding	4607.908577	-0.575818802	0.085948271	6.88253E-12	8.51446E-11	-0.59180321	0.086267769	5242.480824	5386.566871	5231.525985	5518.465569	4986.812362	3897.06233	3383.821773	3216.532905
ENSMUSG00000000838.17	Fmr1	protein_coding	6892.316806	-0.609316156	0.085113085	2.2989E-13	3.5114E-12	-0.625134497	0.085282596	7894.502774	7891.696773	7712.679282	8323.20929	7873.066622	5700.233962	5121.85784	4621.287904
ENSMUSG00000000861.15	Bcl11a	protein_coding	5351.399491	0.67244798	0.128525816	3.52333E-08	2.34142E-07	0.707488403	0.128325877	4194.946582	4186.293941	4296.102673	4429.378291	4518.615677	5866.10435	6715.630044	8604.124371
ENSMUSG00000000869.12	Il4	protein_coding	24.82504137	0.276779383	0.304730259	0.253741112	0.361348906	0.412351429	0.361296735	17.31461556	22.48068191	22.81520273	28.57663413	19.55612691	17.83552554	25.51605745	44.50548673
ENSMUSG00000000876.11	Pxmp4	protein_coding	1300.024988	-0.424026371	0.081264895	1.04057E-07	6.38053E-07	-0.436488388	0.082054525	1510.219246	1464.176587	1472.721336	1412.955799	1344.771315	1153.066726	1032.41894	1009.869953
ENSMUSG00000000881.12	Dlg3	protein_coding	625.3004901	0.392916604	0.129840714	0.001503869	0.004085621	0.423229674	0.133345374	560.8011597	682.239825	514.4828215	539.780867	473.9484875	697.3690486	739.9656662	793.8160451
ENSMUSG00000000884.17	Gnb1l	protein_coding	278.7614016	-0.332128521	0.14289039	0.013957551	0.030303192	-0.364841538	0.148408868	264.5288489	297.1359696	300.0199158	354.561942	304.8455077	275.5588696	233.5700644	199.870095
ENSMUSG00000000901.17	Mmp11	protein_coding	98.52678159	0.681981279	0.194321871	9.32743E-05	0.000324618	0.75797043	0.193980702	83.68730856	71.35172955	78.7124494	73.02917612	85.12667008	112.3638109	114.8222585	169.1208496
ENSMUSG00000000902.13	Smarcb1	protein_coding	3440.161556	-0.151213289	0.066250872	0.020959551	0.043415081	-0.154603139	0.066965095	3443.684651	3368.192603	3735.989446	3684.269015	3651.24393	3335.243276	3163.009737	3139.659791
ENSMUSG00000000903.3	Vpreb3	protein_coding	441.3546048	3.201496384	0.242795913	8.19591E-44	3.6103E-41	3.312118956	0.238598742	83.68730856	98.71951623	134.6096961	106.8977795	83.97630968	692.0183909	994.1448539	1336.782983
ENSMUSG00000000915.15	Hip1r	protein_coding	5447.016652	1.459580536	0.154042356	4.45573E-22	2.18952E-20	1.491669327	0.154416044	2877.111953	3547.060638	3535.215662	3019.597673	3237.114184	6929.101672	9798.166062	10632.76538
ENSMUSG00000000916.15	Nsun5	protein_coding	920.7974409	0.129312688	0.080326645	0.101617731	0.17025784	0.133618932	0.081621231	888.8169323	848.401387	898.9189874	917.6274738	889.2285942	892.6680532	994.1448539	1036.573245
ENSMUSG00000000934.9	Top1mt	protein_coding	394.1819837	0.238314134	0.102313055	0.016607472	0.035356272	0.250871208	0.104735452	358.7973114	346.0070173	349.0726017	403.2480594	383.0700154	477.9920844	416.1080139	419.1607659
ENSMUSG00000000938.11	Hoxa10	protein_coding	5.751472102	-1.871543658	1.060422276	0.000539428	0.001609215	-3.898569648	1.126632761	8.657307782	6.841946669	9.12608109	12.70072628	6.902162439	1.783552554	0	0
ENSMUSG00000000942.10	Hoxa4	protein_coding	25.25504242	0.120323323	0.304759219	0.61888758	0.715739279	0.188663925	0.379279203	25.01000026	22.48068191	31.94128382	21.16787714	19.55612691	43.69703757	14.72080238	23.46652937
ENSMUSG00000000948.16	Gm38393	protein_coding	13.51151392	0.532865013	0.372289076	0.054644932	0.100348484	0.788536962	0.410335419	11.54307704	13.68389334	9.12608109	12.70072628	5.751802033	12.48486788	22.57189698	20.2297667
ENSMUSG00000000957.11	Mmp14	protein_coding	5455.537599	-1.227847548	0.189781727	8.89546E-12	1.08416E-10	-1.277831688	0.187273937	7709.813542	7054.047016	6223.987304	6558.86673	7439.380749	3741.893258	2912.756097	2003.556094
ENSMUSG00000000958.10	Slc7a7	protein_coding	2034.564413	-0.600418383	0.065633155	1.71364E-20	6.98713E-19	-0.609877844	0.065727946	2436.551179	2264.684348	2407.003888	2209.926373	2365.140996	1568.634471	1516.242645	1508.331405
ENSMUSG00000000959.7	Oxa1l	protein_coding	3349.121432	0.360141897	0.055282382	4.99556E-11	5.45992E-10	0.365273139	0.055588091	3018.514647	2936.172542	3057.237165	3039.707157	3061.109042	3739.217929	4042.332333	3898.680638
ENSMUSG00000000976.13	Heatr6	protein_coding	1804.136393	0.577910411	0.101977628	4.71777E-09	3.68168E-08	0.600284021	0.102492938	1515.990785	1550.189631	1429.372451	1467.992279	1594.399523	1961.016033	2476.03896	2438.091482
ENSMUSG00000000982.5	Ccl3	protein_coding	422.7363643	-1.085544978	0.236801327	3.52522E-07	1.94367E-06	-1.169739454	0.229677854	430.9415429	470.1394783	483.6822978	586.3501967	698.2687668	280.9095272	273.8069242	157.7921802
ENSMUSG00000000983.13	Wfdc18	protein_coding	16.558579	0.061211717	0.326690602	0.807660027	0.867262113	0.102951325	0.422892087	13.46692322	9.774209528	18.25216218	13.75912014	25.30792894	17.83552554	23.5532838	10.51947868
ENSMUSG00000001014.6	Icam4	protein_coding	1180.430752	-1.586915965	0.749388547	0.001031003	0.002909595	-2.60944278	0.795094679	1646.812325	1532.596054	1851.453701	1907.22573	1659.970067	666.1568789	145.2452501	33.98600805
ENSMUSG00000001016.12	Ilf2	protein_coding	5116.469857	-0.233248082	0.10378674	0.020731144	0.043025061	-0.245930462	0.106332429	5278.071978	5209.653678	5286.282472	5751.312218	5654.021398	5247.211613	4550.690708	3954.514794
ENSMUSG00000001017.15	Chtop	protein_coding	11022.96677	0.027663968	0.054613919	0.609748504	0.7079247	0.028090657	0.055033051	10750.45242	10348.93305	11106.44069	11131.12819	11375.91406	11039.29853	11238.84192	11192.72532
ENSMUSG00000001018.15	Snapin	protein_coding	2465.518881	0.429264692	0.07788808	2.02004E-08	1.40131E-07	0.44080207	0.078570482	2140.278868	2236.33914	2174.28882	2139.013985	2181.083331	2655.709753	3052.113026	3145.324126
ENSMUSG00000001020.8	S100a4	protein_coding	597.2802352	0.227456734	0.145548128	0.098293155	0.165485637	0.252335494	0.15263594	455.9515432	581.5654669	617.1512337	650.9122219	480.8506499	712.5292453	700.7101932	578.5713275
ENSMUSG00000001021.13	S100a3	protein_coding	4.092585279	0.166971443	0.469156515	0.574515969	0.677413121	0.399675646	0.711910105	1.923846174	3.909683811	5.703800681	1.058393857	5.751802033	4.458881385	5.888320951	4.045953339
ENSMUSG00000001025.8	S100a6	protein_coding	3406.419198	0.157107287	0.129983466	0.20647731	0.306019123	0.171083195	0.135424411	2784.767337	3624.276893	3546.623264	3432.371278	2875.901016	4173.512976	3590.894393	3223.00643
ENSMUSG00000001027.7	Scn4a	protein_coding	415.5912122	2.508130268	0.173452444	6.34287E-49	3.91165E-46	2.568008245	0.174681464	150.0600016	127.0647239	183.6623819	148.1751399	120.7878427	693.8019435	956.8521545	944.3255094
ENSMUSG00000001029.15	Icam2	protein_coding	1798.391949	1.029518033	0.132399261	5.39366E-16	1.23538E-14	1.057203892	0.130482196	1162.965012	1249.143978	1475.002856	1272.189416	1240.088518	2205.362733	2766.52946	3015.853619
ENSMUSG00000001034.17	Mapk7	protein_coding	1206.23073	-0.0530897	0.075083278	0.473116579	0.585415317	-0.054647576	0.076172637	1227.413859	1283.353711	1266.243751	1168.466818	1171.066894	1115.612122	1179.626964	1238.061722
ENSMUSG00000001036.17	Epn2	protein_coding	526.0206646	0.488815585	0.105103421	1.5242E-06	7.51829E-06	0.511295125	0.106341775	486.733082	440.8168497	491.6676187	443.467026	406.0772235	650.1049059	591.7762556	697.5223557
ENSMUSG00000001039.12	B9d1	protein_coding	120.1800135	-0.0531815	0.157251645	0.718435505	0.796864057	-0.060411915	0.167554659	111.5830781	110.4485677	136.8912164	121.7152935	129.9907259	140.9006518	107.9525508	101.9580241
ENSMUSG00000001052.15	Sec24b	protein_coding	3517.560715	0.327495224	0.074993865	9.18311E-06	3.88225E-05	0.336280425	0.075814564	3178.193879	3107.221209	3245.462588	3193.174266	3287.730042	3664.308722	4318.102031	4146.292982
ENSMUSG00000001053.15	N4bp3	protein_coding	499.3674366	0.956167049	0.146984333	5.96405E-12	7.44164E-11	0.992748778	0.144284279	346.2923113	365.5554363	419.7997302	320.6933386	369.2656905	593.0312242	746.8353739	833.4663879
ENSMUSG00000001054.9	Rmnd5b	protein_coding	1674.194028	0.278148366	0.075324714	0.00017691	0.000584471	0.285878665	0.076236472	1498.676169	1629.360728	1625.583194	1537.846274	1443.70231	1789.794988	1917.629856	1950.9587
ENSMUSG00000001056.3	Nhp2	protein_coding	3976.589234	-0.315957312	0.160180029	0.034442685	0.067254979	-0.355730146	0.168205806	4132.421581	4200.955255	4342.873839	4672.808878	4308.099722	4284.985011	3439.760822	2430.808766
ENSMUSG00000001062.18	Vps9d1	protein_coding	1266.376582	0.161041938	0.08256824	0.047089317	0.08827413	0.166671781	0.083944658	1162.003089	1210.04714	1170.4199	1199.16024	1312.561224	1248.486788	1430.861991	1397.472283
ENSMUSG00000001065.15	Zfp276	protein_coding	1829.152038	0.141642478	0.080733704	0.074345336	0.130502438	0.146395362	0.082038004	1745.890403	1738.831875	1792.134174	1754.817015	1762.352143	1734.504859	2022.638247	2082.047588
ENSMUSG00000001082.12	Mfsd10	protein_coding	1886.075066	-0.144417711	0.083822524	0.079303208	0.137832139	-0.149645404	0.085280505	1866.130789	1979.277429	1845.749901	1982.371694	2118.963869	1915.535443	1695.836434	1684.73497
ENSMUSG00000001089.14	Luzp1	protein_coding	2083.427485	-0.563830729	0.129557149	4.60646E-06	2.05669E-05	-0.599316056	0.130799164	2727.051951	2300.848923	2166.303499	2397.262086	2346.735229	1854.894656	1540.777315	1333.546221
ENSMUSG00000001095.5	Slc13a2	protein_coding	28.41077423	-1.432689282	0.314440286	4.71103E-07	2.53737E-06	-1.574220559	0.312486544	33.66730804	39.09683811	39.92660477	45.51093584	31.05973098	10.70131532	12.75802873	14.56543202
ENSMUSG00000001098.15	Kctd10	protein_coding	5025.705686	0.086352465	0.059542849	0.143306974	0.226957912	0.087930618	0.060078868	4806.729665	5008.304962	5128.857573	4978.684702	4627.899915	5181.220169	5131.671709	5342.276789
ENSMUSG00000001100.10	Poldip2	protein_coding	2823.097322	-0.61719907	0.123889684	1.70865E-07	9.98122E-07	-0.650072419	0.124331825	3312.863111	3543.150954	3202.113703	3183.648721	3095.619854	2511.241996	1942.164527	1793.975711
ENSMUSG00000001105.15	Ift20	protein_coding	2326.922813	-0.232051712	0.062780133	0.000187497	0.000615788	-0.23660536	0.063343198	2343.24464	2474.829852	2550.739665	2531.678105	2434.16262	2179.501221	2062.875106	2038.351292
ENSMUSG00000001119.7	Col6a1	protein_coding	1282.945658	-0.065594375	0.252450809	0.759697732	0.830226941	-0.090678945	0.296454864	2203.765792	1289.218237	1042.654765	1092.26246	936.3933709	1680.106506	942.1313521	1077.032779
ENSMUSG00000001120.15	Pcbp3	protein_coding	161.6572777	0.666069518	0.1332157	1.24352E-07	7.47078E-07	0.703652056	0.133091465	145.2503861	134.8840915	139.1727366	124.8904751	109.2842386	221.1605167	209.0353938	209.580383
ENSMUSG00000001123.15	Lgals9	protein_coding	19493.12648	-0.608133889	0.2851209	0.009333229	0.02114549	-0.76416802	0.293955923	24193.32756	21807.23888	20056.84472	24774.8834	24402.5953	21807.49708	12091.66707	6810.957851
ENSMUSG00000001127.12	Araf	protein_coding	4751.6222	0.434374274	0.085970865	2.42455E-07	1.3784E-06	0.448530112	0.086866562	4042.962734	4251.781144	4264.161389	4093.867438	4248.280981	5057.263266	5779.387013	6275.273629
ENSMUSG00000001128.7	Cfp	protein_coding	22453.42963	-0.487452248	0.072124815	6.57315E-12	8.15626E-11	-0.498085267	0.072536966	25605.43065	26191.94927	25692.19979	23454.00787	25127.32236	17335.23905	17032.94974	19188.33831
ENSMUSG00000001131.11	Timp1	protein_coding	586.1030894	0.114305895	0.221884023	0.558490862	0.663273438	0.146622169	0.250599964	671.4223147	477.9588459	477.9784971	595.8757414	593.5859698	773.1700321	746.8353739	351.9979405
ENSMUSG00000001134.9	Uxt	protein_coding	1090.350232	-0.260118111	0.125733867	0.030888552	0.061069072	-0.280796257	0.130088276	1147.574243	1122.079254	1081.440609	1230.912055	1256.193564	1093.317716	1017.698138	773.5862784
ENSMUSG00000001138.13	Cnnm3	protein_coding	1024.063683	-0.0104264	0.101184378	0.915743289	0.944063668	-0.010990997	0.103887443	1003.28578	978.3983737	1088.28517	965.2551974	1100.894909	900.6940397	1028.493393	1127.2026
ENSMUSG00000001143.13	Lman2l	protein_coding	1141.764163	-0.123136866	0.084871636	0.139338818	0.221683971	-0.127729871	0.086405687	1228.375782	1156.288987	1188.672062	1176.933969	1146.909325	1004.140088	1034.381714	1198.411379
ENSMUSG00000001150.7	Mcm3ap	protein_coding	3679.071624	-0.039822124	0.075775046	0.593788962	0.694297109	-0.041013802	0.076897985	4042.000811	3645.780154	3467.910814	3550.911389	3883.616732	3513.598531	3656.647311	3672.107251
ENSMUSG00000001151.10	Pcnt	protein_coding	4892.030433	-0.46978445	0.083590208	9.50473E-09	7.01564E-08	-0.483779302	0.084291828	5862.921215	5493.105754	5029.611441	5234.816016	5764.455997	4138.733701	3946.156424	3666.442916
ENSMUSG00000001156.9	Mxd1	protein_coding	11693.52531	-1.558949981	0.216069242	8.36109E-14	1.37869E-12	-1.625353396	0.217744185	15602.39247	14991.68257	15363.75752	16546.92956	15811.70379	6820.304966	5372.111481	3039.320148
ENSMUSG00000001157.13	Gmcl1	protein_coding	1680.893465	0.064764356	0.072217964	0.363390126	0.478724039	0.066518469	0.073183734	1549.658093	1573.647734	1729.392367	1653.211204	1754.29962	1743.422621	1694.855047	1748.661033
ENSMUSG00000001158.13	Snrnp27	protein_coding	3404.036542	-0.527547059	0.102956086	1.1959E-07	7.21461E-07	-0.549795918	0.103850274	3658.1935	3834.422398	3749.678568	4204.998793	3867.511687	2980.316318	2635.023626	2302.14745
ENSMUSG00000001166.17	Oas1c	protein_coding	712.9615085	0.727532887	0.095686801	4.56512E-15	9.23052E-14	0.746960204	0.095295615	546.3723134	570.8138364	582.9284296	618.1020124	523.413985	874.8325277	1013.77259	973.4563734
ENSMUSG00000001173.15	Ocrl	protein_coding	1308.798115	-0.408732295	0.095406746	1.09213E-05	4.55002E-05	-0.425508591	0.096748731	1551.581939	1409.441014	1360.926843	1414.014193	1501.220331	1209.248632	997.0890144	1026.862957
ENSMUSG00000001175.16	Calm1	protein_coding	43930.99516	0.250454159	0.069342799	0.000253483	0.000809231	0.256417432	0.07008402	39611.99272	40613.79543	41740.41339	41572.6523	41182.90255	45482.37368	53069.47396	48174.35722
ENSMUSG00000001211.15	Agpat3	protein_coding	6321.087611	0.028359084	0.053360082	0.592395988	0.692963972	0.028776455	0.053750878	6273.662373	6478.346075	6266.195429	6192.662456	6157.879256	6173.767165	6363.312174	6662.875959
ENSMUSG00000001225.12	Slc26a3	protein_coding	4.933253896	0.206236317	0.443963941	0.481211458	0.59317031	0.448530124	0.636795158	6.733461609	5.864525717	2.281520273	3.17518157	3.45108122	8.025986492	5.888320951	4.045953339
ENSMUSG00000001227.12	Sema6b	protein_coding	336.5450331	-0.402882606	0.108625561	0.000124857	0.000425	-0.42443246	0.110633345	365.530773	359.6909106	375.3100848	358.7955174	401.4757819	313.0134732	262.0302823	256.5134417
ENSMUSG00000001228.14	Uhrf1	protein_coding	11637.00106	-1.395915894	0.322263113	1.26144E-06	6.29901E-06	-1.544252452	0.318682786	15486.9617	14971.15673	16015.13155	15417.62331	15320.49989	8790.238762	4774.446904	2319.949645
ENSMUSG00000001229.9	Dpp9	protein_coding	2917.653295	-0.259009199	0.066739128	8.57559E-05	0.000300828	-0.26469712	0.067392098	3310.939265	3090.605053	3050.392604	2930.692589	3183.047245	2537.995284	2682.130193	2555.424129
ENSMUSG00000001240.13	Ramp2	protein_coding	695.5856556	-0.100458523	0.115839851	0.369221397	0.48496752	-0.107591223	0.119821024	660.8411607	615.7752002	839.5994603	734.5253366	724.7270561	692.9101672	627.1061813	669.2006823
ENSMUSG00000001247.16	Lsr	protein_coding	320.6348373	0.544753008	0.211651023	0.003584744	0.008952968	0.634705649	0.217919877	270.3003874	285.4069182	241.8411489	309.0510062	220.8691981	569.845041	369.9828331	297.7821658
ENSMUSG00000001248.15	Gramd1a	protein_coding	6719.485774	1.11200753	0.142552658	4.77806E-16	1.10361E-14	1.141829403	0.140671171	4446.970431	4804.023983	4834.541458	4428.319897	4617.546672	7766.479596	11008.21602	11849.78814
ENSMUSG00000001249.14	Hpn	protein_coding	1602.572496	-1.520285249	0.361345656	2.17433E-06	1.03485E-05	-1.714347377	0.361943371	2201.841946	2107.319574	2033.975323	2266.021247	2229.398468	1204.78975	514.2466964	262.986967
ENSMUSG00000001270.9	Ckb	protein_coding	3721.000412	-0.254845898	0.107424416	0.014406918	0.031171813	-0.269565873	0.110163845	4066.048888	3799.235243	4579.011187	3778.466069	3652.394291	3663.416946	3216.004626	3013.426047
ENSMUSG00000001280.13	Sp1	protein_coding	10327.3058	0.084431277	0.075372074	0.255643888	0.363638763	0.086920011	0.076463786	10760.07165	10256.07806	9413.552645	10024.04822	10006.98518	9942.413711	10896.33792	11318.95906
ENSMUSG00000001281.10	Itgb7	protein_coding	9718.042589	0.412135224	0.122537683	0.000446293	0.001356308	0.439955569	0.125304968	7747.328542	9720.451375	9485.420533	7886.092627	8020.312754	10074.3966	12150.55028	12659.788
ENSMUSG00000001285.12	Myg1	protein_coding	1693.114882	0.085002643	0.075403964	0.252635529	0.359961488	0.087510188	0.076496837	1553.505785	1585.376785	1802.401015	1697.663746	1633.511777	1799.604527	1760.607964	1712.247453
ENSMUSG00000001288.15	Rarg	protein_coding	914.7920528	0.388314612	0.100719614	7.23489E-05	0.000257756	0.406384974	0.102404572	804.1677007	762.3883431	914.8896293	783.211454	813.3048074	991.6552199	1055.972224	1192.747044
ENSMUSG00000001289.12	Pfdn5	protein_coding	9792.197958	0.461096896	0.080386208	4.97555E-09	3.86208E-08	0.473914233	0.081038855	7800.234312	8474.23966	9453.47925	8621.676357	8381.525922	11377.28174	12024.93277	12204.21365
ENSMUSG00000001300.16	Efnb2	protein_coding	279.3505907	0.881510841	0.131214727	1.62431E-12	2.19433E-11	0.913130109	0.129275561	193.3465405	185.709981	245.2634293	215.9123468	210.5159544	383.4637991	366.0572858	434.5353886
ENSMUSG00000001305.5	Rrp15	protein_coding	1207.080857	0.225162877	0.099892545	0.020631213	0.042835685	0.236524339	0.10218508	1010.981164	1125.988938	1123.648734	1200.218634	1196.374823	1409.898294	1407.308707	1182.227566
ENSMUSG00000001313.12	Rnd2	protein_coding	84.18136738	-0.327072163	0.184956349	0.052457549	0.096814516	-0.381771432	0.196854366	95.23038561	109.4711467	83.27548995	98.43062868	74.77342642	78.47631237	56.92043586	76.87311344
ENSMUSG00000001323.17	Srr	protein_coding	842.4073752	-0.10705322	0.086091102	0.204941014	0.304052741	-0.111176599	0.087706409	900.3600094	938.3241146	851.0070617	795.9121803	846.6652592	766.9275982	796.886102	843.1766759
ENSMUSG00000001333.9	Sync	protein_coding	69.41842677	0.399434634	0.269157992	0.07442276	0.130610461	0.52908916	0.296573715	100.040001	56.69041526	37.6450845	49.74451127	52.9165787	95.42006163	84.39926696	78.49149478
ENSMUSG00000001334.9	Fndc5	protein_coding	392.871654	0.308904927	0.153638065	0.032060407	0.063132923	0.344806364	0.160849622	343.406542	380.2167506	379.8731254	399.014484	280.6879392	536.8493187	442.6054581	380.3196139
ENSMUSG00000001348.15	Acp5	protein_coding	13404.35981	-0.711308037	0.116365987	1.70001E-10	1.71517E-09	-0.739875921	0.115854487	15119.50708	16205.6394	16696.16535	14900.06872	15971.60388	8647.554557	8427.168668	11267.17086
ENSMUSG00000001349.5	Cnn1	protein_coding	154.5755484	0.402191144	0.289770739	0.087467349	0.149836428	0.552147772	0.323099108	227.9757716	82.10336003	124.3428549	103.722598	119.6374823	235.4289371	135.4313819	207.9620016
ENSMUSG00000001366.14	Fbxo9	protein_coding	6021.368232	-1.576684174	0.171379287	6.55741E-21	2.85288E-19	-1.618070371	0.172490422	7914.703159	7943.500083	8122.21217	8357.077893	7957.042932	3539.460043	2331.775097	2005.174475
ENSMUSG00000001376.17	Vps50	protein_coding	2293.661052	-0.087161436	0.065715645	0.179851599	0.274071101	-0.089106001	0.06643692	2345.168486	2322.352184	2231.326827	2512.627016	2320.27694	2273.13773	2148.25576	2196.143473
ENSMUSG00000001380.7	Hars	protein_coding	8707.117359	-0.97995912	0.220507495	7.3558E-07	3.83459E-06	-1.058678613	0.213799898	10763.91934	10229.68769	10920.49678	11370.3252	10794.98205	7523.024672	4536.951293	3517.551833
ENSMUSG00000001383.9	Zmat2	protein_coding	7102.23729	-0.255641913	0.094098092	0.005399986	0.012942757	-0.266912022	0.095937278	7232.699691	7116.601957	7592.899467	8224.778661	7745.376617	6995.093116	6253.39685	5657.051959
ENSMUSG00000001403.13	Ube2c	protein_coding	12769.30455	-1.891919898	0.457140286	2.07202E-06	9.91706E-06	-2.261215052	0.476419363	17034.69595	16872.24049	18698.19939	20073.49789	18112.4246	7030.764167	3040.336384	1292.277497
ENSMUSG00000001415.10	Smg5	protein_coding	7468.782071	-0.387781501	0.06511253	1.65591E-09	1.40178E-08	-0.395308281	0.065574325	8221.556624	8354.016883	8137.042052	8063.902795	8253.835917	6641.949711	6299.522031	5778.430559
ENSMUSG00000001416.13	Cct3	protein_coding	11150.14173	-0.151162516	0.096237033	0.10757621	0.178579404	-0.158405806	0.098438618	11822.03474	11097.6375	11456.65405	11709.01124	11926.93669	11823.16988	10317.31969	9048.370048
ENSMUSG00000001418.13	Glmp	protein_coding	3756.255419	0.142971082	0.06614633	0.028800902	0.057415601	0.146171899	0.066861143	3606.249653	3489.392801	3779.338332	3426.020914	3759.377809	3823.936675	4050.183427	4115.543737
ENSMUSG00000001419.17	Mef2d	protein_coding	6397.548852	0.494720863	0.097143212	1.60074E-07	9.40392E-07	0.514060749	0.098092366	5174.184285	5643.628581	5620.525192	5595.728321	5529.782474	6773.040823	8145.510649	8697.990489
ENSMUSG00000001420.13	Tmem79	protein_coding	82.39764217	-0.151568241	0.163554759	0.320314005	0.43417253	-0.173455047	0.174534927	75.99192387	91.87756956	86.69777036	88.90508397	87.4273909	82.93519375	62.80875681	82.53744812
ENSMUSG00000001424.14	Snd1	protein_coding	7972.637422	-0.234863509	0.079093957	0.002532772	0.006536082	-0.242206918	0.080216944	8570.734705	8410.707298	8280.777829	8276.63996	8774.949181	7224.279619	7801.043873	6441.966907
ENSMUSG00000001435.15	Col18a1	protein_coding	686.2379614	0.053335955	0.215766841	0.78042447	0.846034314	0.067753611	0.2430484	873.4261629	618.7074631	673.0484804	644.5618588	560.225518	1020.192061	618.2736998	481.4684474
ENSMUSG00000001436.15	Slc19a1	protein_coding	1051.02356	-0.554452677	0.137939397	2.06156E-05	8.155E-05	-0.594378031	0.139587058	1132.183473	1216.889086	1164.716099	1233.028843	1269.997889	990.7634437	741.9284398	658.6812036
ENSMUSG00000001440.5	Kpnb1	protein_coding	24768.23495	-0.501317782	0.083658359	9.2163E-10	8.13991E-09	-0.515785424	0.08424531	28116.04991	27430.34162	27006.35547	28115.17441	28905.10593	21489.13295	19669.93614	17413.78317
ENSMUSG00000001441.13	Npepps	protein_coding	3868.693333	-0.426999178	0.04993455	7.04136E-18	2.0629E-16	-0.431726437	0.050117825	4209.375428	4295.765087	4428.430849	4189.122885	4298.896839	3223.771241	3153.195869	3150.988461
ENSMUSG00000001444.2	Tbx21	protein_coding	1528.783734	-0.047643584	0.144444972	0.72774332	0.804047665	-0.053054449	0.152398829	1256.271552	1643.044622	1792.134174	1484.926581	1572.542676	1232.434815	1734.11052	1514.80493
ENSMUSG00000001445.10	Mrpl10	protein_coding	2499.963028	-0.070455157	0.052354401	0.175332158	0.268422619	-0.071450059	0.05272024	2520.238488	2520.768637	2584.962469	2492.517533	2612.468483	2467.544958	2418.137137	2383.066517
ENSMUSG00000001467.5	Cyp51	protein_coding	2223.508096	0.582780299	0.122736971	6.48429E-07	3.40982E-06	0.614914338	0.123570938	1667.01271	1797.477132	1990.626438	1879.70749	1934.906204	2735.969618	3347.510461	2434.85472
ENSMUSG00000001472.17	Tcf25	protein_coding	14683.00021	0.223151253	0.060610114	0.000200912	0.000655222	0.227243598	0.06112204	13876.70245	14317.26212	13349.17511	13540.03261	13917.0602	15182.49111	16552.07019	16729.20787
ENSMUSG00000001473.7	Tubb6	protein_coding	1192.674338	0.192025045	0.167215254	0.216463311	0.317991719	0.220597302	0.178478626	1200.480012	986.2177413	1161.293819	1048.868312	1218.231671	1631.950587	1362.164913	932.1876493
ENSMUSG00000001482.15	Def8	protein_coding	4043.537687	-1.271226984	0.234764072	5.49017E-09	4.23489E-08	-1.347874953	0.231133361	5224.204285	5416.86692	5101.47933	5152.261295	5282.454987	3043.632433	1844.025844	1283.376399
ENSMUSG00000001493.9	Meox1	protein_coding	21.73633991	1.325267841	0.515661469	0.000666392	0.001955022	1.733324278	0.509345057	14.4288463	7.819367622	25.096723	8.467150854	2.300720813	45.48059012	36.31131253	33.98600805
ENSMUSG00000001506.10	Col1a1	protein_coding	3209.844824	-0.232605417	0.281584105	0.313172716	0.426268678	-0.33421039	0.33136494	5936.989293	2963.540329	2914.642148	2620.583189	2962.178047	4191.348502	2406.360495	1683.116589
ENSMUSG00000001507.16	Itga3	protein_coding	356.1524757	0.545749375	0.205240747	0.00278884	0.007126073	0.630680296	0.210922646	339.5588497	286.3843392	302.3014361	306.9342185	241.5756854	636.7282617	369.9828331	365.7541819
ENSMUSG00000001508.15	Sgca	protein_coding	7.688659391	-0.277555809	0.422131625	0.336683908	0.451818009	-0.542021101	0.564171593	7.695384695	4.887104764	5.703800681	13.75912014	11.50360407	8.025986492	5.888320951	4.045953339
ENSMUSG00000001517.14	Foxm1	protein_coding	3289.211723	-1.570753155	0.249010948	3.90617E-11	4.35218E-10	-1.660412321	0.2512885	4372.902353	4409.145918	4344.014599	4310.838179	4678.515773	2075.163396	1345.481337	777.6322318
ENSMUSG00000001518.12	Itfg2	protein_coding	831.3346723	0.103038364	0.072500775	0.149678857	0.235356836	0.105837574	0.073464301	803.2057776	843.5142822	829.3326191	807.5545127	756.9371475	889.9927244	870.4901139	849.6502012
ENSMUSG00000001520.12	Nrip2	protein_coding	3.677698483	0.902694908	0.706860228	0.02518451	0.051005869	1.870684741	0.835664045	1.923846174	4.887104764	0	1.058393857	1.150360407	4.458881385	7.851094601	8.091906678
ENSMUSG00000001521.12	Tulp3	protein_coding	559.4184069	-0.003493636	0.078747166	0.964044907	0.976675007	-0.00360684	0.080012789	544.4484672	532.6944193	563.5355073	575.7662581	584.3830865	567.1697121	541.7255275	565.6242768
ENSMUSG00000001524.14	Gtf2h4	protein_coding	826.2358235	-0.191881772	0.107489454	0.065721892	0.117539886	-0.20327478	0.110456468	838.7969318	838.6271775	921.7341901	864.707781	881.1760714	864.1312123	751.7423081	648.9709156
ENSMUSG00000001525.10	Tubb5	protein_coding	55612.42253	-0.812738637	0.168770103	1.74171E-07	1.01571E-06	-0.866971825	0.16592816	65471.37107	65368.9359	68055.46821	67899.14109	67972.4957	46739.77823	37033.61323	26358.57681
ENSMUSG00000001542.7	Ell2	protein_coding	6251.996073	-0.948107639	0.127755999	8.76666E-15	1.6948E-13	-0.976161128	0.125859225	8059.953545	7364.866879	7436.615329	8051.202068	7412.92246	4628.318877	3875.496573	3186.59285
ENSMUSG00000001552.14	Jup	protein_coding	2559.561362	-0.208164969	0.120440147	0.072494794	0.127799728	-0.223688071	0.124548044	2876.15003	2572.571948	3082.333888	2458.648929	2537.695057	2475.570945	1961.792263	2511.727833
ENSMUSG00000001555.10	Fkbp10	protein_coding	427.1595911	0.181485238	0.159240725	0.223155139	0.325804389	0.205962269	0.169073596	501.1619283	355.7812268	391.2807268	409.5984226	361.2131676	570.7368172	431.8102031	395.6942366
ENSMUSG00000001558.5	Klhl10	protein_coding	17.69957363	1.067644733	0.445555974	0.001544332	0.004183569	1.372779051	0.433570135	7.695384695	8.796788575	19.39292232	9.525544711	10.35324366	16.05197298	33.36715206	36.41358005
ENSMUSG00000001569.10	Nom1	protein_coding	2946.537375	-0.049518097	0.076434036	0.510748303	0.620983742	-0.05102527	0.077584564	2923.284261	2962.562908	2805.129175	3161.42245	3074.913367	3107.840325	2761.622526	2775.523991
ENSMUSG00000001576.15	Ergic1	protein_coding	2180.339046	0.043440881	0.065440175	0.502107146	0.612924539	0.044405928	0.06616118	2184.52733	2240.248824	2189.118702	2064.926415	2095.956661	2106.375566	2283.687142	2277.87173
ENSMUSG00000001583.13	Tnk1	protein_coding	171.3113779	-1.826680989	0.419903009	9.88544E-07	5.03345E-06	-2.12682819	0.434587111	213.5469253	260.9713944	274.9231928	266.7152519	188.6591067	110.5802583	37.29269936	17.80219469
ENSMUSG00000001588.12	Acap1	protein_coding	8171.198789	1.407709137	0.154283834	1.09537E-20	4.6189E-19	1.439619227	0.154359729	4413.303123	5419.799183	5553.220344	4947.99128	4545.073966	10423.08112	14139.82138	15927.29991
ENSMUSG00000001604.14	Tcea3	protein_coding	111.9851208	0.555173362	0.163090132	0.000231659	0.000745347	0.610268771	0.165756115	105.8115396	107.5163048	79.85320954	77.26275154	96.63027415	153.3855196	135.4313819	139.9899855
ENSMUSG00000001622.15	Csn3	protein_coding	1.837615909	-0.425938818	0.766153319	0.172688725	0.265017137	-2.141977559	1.570807991	7.695384695	1.954841906	0	2.116787714	1.150360407	1.783552554	0	0
ENSMUSG00000001627.12	Ifrd1	protein_coding	2598.47599	-0.066740957	0.117507909	0.556120971	0.661488126	-0.071647663	0.121722887	2330.73964	2516.858953	2632.874395	2987.845858	2764.316057	2796.610404	2594.786766	2163.775846
ENSMUSG00000001630.13	Stk38l	protein_coding	753.3492761	0.300012483	0.087343631	0.000452763	0.00137411	0.311131878	0.088711059	710.8611612	679.3075622	663.9223993	665.7297359	736.2306602	832.0272664	805.7185834	932.99684
ENSMUSG00000001632.16	Brpf1	protein_coding	4149.305892	-0.073914988	0.061317715	0.223535426	0.326263055	-0.075350589	0.06190583	4197.832351	4352.455503	4190.011981	4031.4222	4378.271707	3827.503781	4134.582694	4082.366919
ENSMUSG00000001642.18	Akr1b3	protein_coding	4264.49482	0.564293576	0.09489353	9.45115E-10	8.33241E-09	0.583624697	0.095388238	3421.56042	3741.567407	3707.470443	3482.115789	3610.981316	4665.773481	5829.437741	5657.051959
ENSMUSG00000001661.5	Hoxc6	protein_coding	6.205757546	0.170880499	0.429213735	0.552715779	0.658387424	0.365613871	0.615827235	4.809615435	9.774209528	4.563040545	3.17518157	5.751802033	8.917762769	2.944160475	9.710288014
ENSMUSG00000001663.10	Gstt1	protein_coding	831.5977733	-0.466116215	0.13197381	0.000201944	0.000658152	-0.500591312	0.134691663	990.7807795	973.5112689	986.7575179	899.6347783	820.2069699	787.4384525	636.9200495	557.5323701
ENSMUSG00000001665.11	Gstt3	protein_coding	141.833072	0.128340015	0.17102472	0.418042205	0.53229206	0.148882508	0.183845855	142.3646169	151.5002477	157.4248988	115.3649304	113.8856802	147.1430857	181.5565627	125.4245535
ENSMUSG00000001666.8	Ddt	protein_coding	769.1798074	-0.27482929	0.114476462	0.012873283	0.028197315	-0.292717702	0.117687016	854.1877012	848.401387	864.6961833	762.0435769	799.5004825	638.5118143	792.9605547	593.1367595
ENSMUSG00000001670.13	Tat	protein_coding	1.248929192	0.676428702	0.827262509	0.059210607	0.107508263	2.600158101	1.378205163	0	0	1.140760136	1.058393857	0	1.783552554	1.96277365	4.045953339
ENSMUSG00000001672.14	Marveld3	protein_coding	7.708182622	0.66119095	0.472133863	0.040576498	0.077736956	1.059923804	0.517583465	6.733461609	2.932262858	4.563040545	5.291969284	8.052522846	12.48486788	7.851094601	13.75624135
ENSMUSG00000001674.11	Ddx18	protein_coding	3555.265039	0.108493568	0.057707164	0.057914847	0.105505017	0.110348912	0.058190409	3552.38196	3383.831338	3301.359834	3524.451543	3498.245996	3739.217929	3835.259713	3607.371997
ENSMUSG00000001687.15	Ubl3	protein_coding	6264.412507	0.078174307	0.108679523	0.458315503	0.571255966	0.08305516	0.111991008	5825.406214	6396.242715	6610.70499	6051.896073	5757.553835	5534.363575	6548.794284	7390.338369
ENSMUSG00000001700.10	Gramd3	protein_coding	4215.654803	1.503307724	0.150678845	3.47206E-24	2.06383E-22	1.534323554	0.151232808	2262.4431	2677.15599	2766.343331	2249.086946	2362.840275	5540.606009	8371.229619	7495.533156
ENSMUSG00000001707.8	Eef1e1	protein_coding	3103.894563	-0.657003342	0.180049022	6.03522E-05	0.000218359	-0.723470167	0.180352214	3435.989267	3497.212169	3594.535189	4101.276195	3583.372666	2875.978493	2173.771818	1569.020705
ENSMUSG00000001729.14	Akt1	protein_coding	10426.05983	-0.464560178	0.059229463	2.24756E-15	4.80858E-14	-0.471559731	0.059488843	11339.14935	12270.54264	11579.85614	11211.56612	11815.35174	8672.524293	8420.29896	8099.189394
ENSMUSG00000001739.14	Cldn15	protein_coding	420.5124113	-0.090717661	0.246420156	0.667039615	0.756356388	-0.123335749	0.286684315	480.9615435	531.7169983	363.9024835	402.1896656	389.9721778	618.8927362	352.3178702	224.145815
ENSMUSG00000001741.12	Il16	protein_coding	10828.18409	0.964552568	0.146429768	3.40421E-12	4.41509E-11	1.000565481	0.143760673	7864.683159	8345.220095	8621.86511	7236.238799	7299.036779	12398.36558	16035.86072	18824.20251
ENSMUSG00000001750.16	Tcirg1	protein_coding	9804.8361	-0.280968754	0.077234968	0.000217978	0.000705006	-0.289171298	0.078213279	10635.02165	10619.67865	10053.51908	9913.975256	11383.96658	8686.792714	9088.623388	8057.11148
ENSMUSG00000001751.9	Naglu	protein_coding	1623.455301	-0.049465345	0.06945713	0.470867563	0.583188283	-0.050704792	0.070318997	1685.289248	1687.028564	1716.844005	1534.671092	1600.151325	1546.340064	1577.088628	1640.229484
ENSMUSG00000001755.12	Coasy	protein_coding	1746.519493	-0.194767028	0.084444619	0.018762397	0.039399915	-0.201823906	0.085874531	1780.519634	1887.39986	1884.535745	1751.641833	1877.388183	1739.855516	1610.45578	1440.359389
ENSMUSG00000001761.7	Smo	protein_coding	390.2162662	0.22902864	0.191655484	0.188019729	0.283743464	0.273540632	0.207785009	460.7611586	367.5102782	309.1459969	375.7298192	295.6426245	576.9792512	375.871154	360.0898472
ENSMUSG00000001763.14	Tspan33	protein_coding	13332.44945	-2.079830273	0.552439237	4.98117E-06	2.21158E-05	-2.663043791	0.583287172	19233.65212	18168.30067	19624.49662	20833.42468	19569.93124	6398.494787	2033.433502	797.8619985
ENSMUSG00000001767.5	Crnkl1	protein_coding	4214.303893	-0.224353581	0.05692219	7.02307E-05	0.00025097	-0.227977452	0.057345566	4470.056585	4361.252291	4308.651035	4463.246894	4691.169738	3906.871869	3711.604973	3801.577757
ENSMUSG00000001768.16	Rin2	protein_coding	836.7086368	0.108276874	0.108853625	0.305003103	0.417711333	0.115026066	0.112137031	916.7127018	893.3627508	777.998413	723.941398	744.283183	924.7719992	845.9554433	866.6432052
ENSMUSG00000001773.14	Folh1	protein_coding	159.8462752	0.106592922	0.264009626	0.629633499	0.72463372	0.150982275	0.313083545	144.288463	182.7777182	69.58636831	185.2189249	185.2080255	201.5414386	190.3890441	119.7602188
ENSMUSG00000001774.8	Chordc1	protein_coding	5318.639995	0.110812724	0.07809038	0.149405782	0.235017334	0.114309116	0.079291382	4996.228514	4681.846364	5098.057049	5465.545876	5555.090403	5468.37213	5625.309282	5658.67034
ENSMUSG00000001783.3	Rtcb	protein_coding	11653.53814	0.219876172	0.059107681	0.000173629	0.000574678	0.223713884	0.059584182	10346.44472	11220.79254	11066.51408	11353.3909	10831.79359	13019.93364	13089.73747	12299.69815
ENSMUSG00000001785.13	Pwp1	protein_coding	2711.344858	0.011445328	0.065918516	0.860625758	0.905519991	0.011703704	0.066658278	2685.689259	2669.336622	2592.94779	2765.583148	2801.12759	2856.359415	2753.771431	2565.943608
ENSMUSG00000001786.14	Fbxo7	protein_coding	5100.818826	-1.416010362	0.220848684	1.75533E-11	2.05118E-10	-1.483169904	0.220544098	6534.34353	6290.681252	6615.26803	7223.538072	6932.07181	3534.109385	2045.210144	1631.328386
ENSMUSG00000001794.13	Capns1	protein_coding	11623.72695	-0.286070551	0.070875698	4.28108E-05	0.000159309	-0.293074754	0.071625563	12306.84397	13219.61839	12522.12402	12044.52209	12327.26212	10697.74822	10480.22991	9391.466891
ENSMUSG00000001802.16	Lrp3	protein_coding	49.94310414	0.46562503	0.307279663	0.057311394	0.104506023	0.641110386	0.337261726	61.56307756	43.00652192	52.47496627	30.69342185	18.4057665	65.09966822	57.90182268	70.3995881
ENSMUSG00000001827.12	Folr1	protein_coding	37.04691806	0.056741152	0.405480984	0.838981394	0.891031688	0.11911977	0.586229235	55.79153904	30.30004954	25.096723	37.04378499	31.05973098	85.61052259	22.57189698	8.901097346
ENSMUSG00000001829.17	Clpb	protein_coding	1341.35143	-0.211352363	0.080601985	0.007637689	0.01768245	-0.218279605	0.081823748	1393.826553	1453.424957	1495.536539	1362.152894	1373.530325	1282.374286	1258.13791	1111.827978
ENSMUSG00000001833.17	Septin7	protein_coding	18387.1379	-0.03136883	0.057616754	0.582934783	0.684675965	-0.031907804	0.058108962	18130.32634	18460.54953	17992.06887	19732.69507	18379.30822	17955.91534	18734.67449	17711.56534
ENSMUSG00000001844.10	Zdhhc4	protein_coding	1441.72402	0.27723955	0.071911034	9.24011E-05	0.000321851	0.284259017	0.072705623	1243.766551	1346.886073	1311.874157	1383.320771	1379.282127	1542.772959	1651.674027	1674.215492
ENSMUSG00000001847.14	Rac1	protein_coding	16107.76715	-0.300203269	0.071045027	1.83302E-05	7.32377E-05	-0.307536008	0.071781819	16496.01902	16626.90783	17765.0576	18025.50577	17873.14964	14715.20035	14300.76882	13059.52819
ENSMUSG00000001855.15	Nup214	protein_coding	4271.447082	-0.25328304	0.083916835	0.002098915	0.005516304	-0.26214281	0.085225667	5037.591206	4552.826798	4171.759818	4319.305329	4693.470459	3785.590296	3951.063358	3659.969391
ENSMUSG00000001864.13	Aif1l	protein_coding	25.98858892	0.876941483	0.356013635	0.001773763	0.004734898	1.087228441	0.347834066	19.23846174	10.75163048	14.82988177	15.87590785	31.05973098	46.3723664	33.36715206	36.41358005
ENSMUSG00000001865.2	Cpa3	protein_coding	209.6713697	-1.064277047	0.250466372	1.69403E-06	8.2864E-06	-1.159637912	0.242253919	186.6130789	276.6101296	279.4862334	350.3283666	228.9217209	148.9266382	120.7105795	85.77421079
ENSMUSG00000001870.16	Ltbp1	protein_coding	828.5971057	0.216279747	0.165649961	0.160369866	0.249212791	0.247448105	0.176266595	904.2077017	703.743086	694.722923	764.1603646	804.1019242	1191.413106	843.0112828	723.416457
ENSMUSG00000001891.16	Ugp2	protein_coding	4153.05301	-0.033781921	0.056839419	0.548976867	0.655152093	-0.034346581	0.057311742	4036.229273	4250.803724	4226.516305	4278.027969	4157.402509	4150.326793	4219.963348	3905.154163
ENSMUSG00000001901.15	Kcnh6	protein_coding	5.257751653	0.49131318	0.580905204	0.148105921	0.23337444	1.143238861	0.790482664	3.847692348	0.977420953	6.844560818	3.17518157	3.45108122	2.675328831	4.906934126	16.18381336
ENSMUSG00000001909.16	Trmt1	protein_coding	3254.952935	0.242030248	0.061182266	6.45061E-05	0.000231992	0.246521946	0.061696964	3021.400416	2955.720961	3051.533365	3086.276486	3096.770214	3405.693602	3788.153145	3634.075289
ENSMUSG00000001910.5	Nacc1	protein_coding	6252.424085	-0.43280396	0.070111399	3.773E-10	3.58384E-09	-0.442202149	0.070603897	7140.355074	7130.28585	6836.575497	6603.319272	6984.988388	5421.999764	5164.057474	4737.81136
ENSMUSG00000001911.16	Nfix	protein_coding	3437.547496	-1.004319629	0.190859403	1.10217E-08	8.02255E-08	-1.062601279	0.185957816	4572.020432	4143.287419	4093.047369	4188.064491	4366.768103	2818.013035	1797.900664	1521.278456
ENSMUSG00000001918.17	Slc1a5	protein_coding	13506.45955	-0.683042321	0.074227545	6.888E-21	2.98617E-19	-0.695082315	0.074138539	15328.24439	14411.09453	15874.81806	16415.68872	16805.61518	10009.29693	9795.221902	9411.696658
ENSMUSG00000001924.15	Uba1	protein_coding	18214.42784	-0.225239625	0.075973176	0.002607435	0.006711206	-0.231754837	0.076979956	20765.03368	19879.76476	17986.36507	18689.11872	19116.68924	16945.53281	16967.19682	15365.72159
ENSMUSG00000001930.17	Vwf	protein_coding	2080.899253	-0.916357935	0.196755404	2.90286E-07	1.62339E-06	-0.982930565	0.191617587	2584.687335	2388.816809	2554.161945	2642.80946	2599.814519	1806.738737	1112.89266	957.27256
ENSMUSG00000001942.8	Siae	protein_coding	1352.591576	0.155987043	0.096218798	0.096737557	0.163401949	0.163449127	0.098411162	1443.846553	1360.569966	1255.97691	1278.539779	1131.95464	1419.707833	1416.141189	1513.99574
ENSMUSG00000001943.8	Vsig2	protein_coding	26.07035791	0.341185348	0.312031595	0.166227588	0.256741704	0.501975736	0.362587228	29.81961569	24.43552382	21.67444259	12.70072628	24.15756854	44.58881385	19.6277365	31.55843605
ENSMUSG00000001946.14	Esam	protein_coding	726.6966303	0.111519417	0.139908031	0.401634937	0.516663049	0.123235528	0.146935508	695.4703919	638.2558821	716.3973656	704.8903086	761.5385891	955.9841689	632.9945022	708.0418344
ENSMUSG00000001948.10	Spa17	protein_coding	50.90321299	-0.315499736	0.195579284	0.07392357	0.129882239	-0.375264446	0.209986772	55.79153904	62.55494098	53.61572641	56.09487441	50.61585789	45.48059012	35.32992571	47.7422494
ENSMUSG00000001962.8	Fam50a	protein_coding	2466.389278	-0.102194276	0.065683228	0.115643794	0.189876271	-0.104467082	0.066398959	2445.208487	2392.726492	2659.111878	2542.262044	2626.272808	2393.527527	2290.55685	2381.448135
ENSMUSG00000001964.14	Emd	protein_coding	3206.440592	-0.275361712	0.075459016	0.000210677	0.000684445	-0.283052421	0.076379755	3303.243881	3551.947742	3618.491152	3417.553764	3287.730042	2977.640989	2885.277266	2609.639904
ENSMUSG00000001983.7	Taco1	protein_coding	819.3834441	-0.109812703	0.079790644	0.161767139	0.251045004	-0.113433452	0.08107295	852.263855	914.8660118	806.5174164	787.4450294	854.717782	789.2220051	777.2583655	772.7770878
ENSMUSG00000001986.16	Gria3	protein_coding	393.8844931	-0.771152573	0.131631438	6.23441E-10	5.67493E-09	-0.806091939	0.130343055	436.7130815	535.6266821	451.741014	445.5838137	477.3995687	272.8835407	227.6817434	303.4465004
ENSMUSG00000001995.9	Sipa1l2	protein_coding	920.7544773	0.521009894	0.104526881	2.54579E-07	1.44234E-06	0.543831312	0.105510203	813.7869315	816.1464955	833.8956596	747.2260629	717.8248937	1003.248312	1198.273314	1235.63415
ENSMUSG00000001998.15	Ap4e1	protein_coding	1530.756323	0.052426081	0.085941013	0.534108925	0.642319451	0.054452287	0.087579639	1629.497709	1613.721993	1343.815441	1469.050673	1487.416006	1552.582498	1589.846657	1560.119608
ENSMUSG00000001999.15	Blvra	protein_coding	4480.510955	-0.881332257	0.145920774	1.39746E-10	1.43456E-09	-0.92012799	0.143407675	5610.897366	5375.81524	5169.924938	5278.210164	5779.410682	3566.213331	2793.026904	2270.589014
ENSMUSG00000002006.12	Pdzd4	protein_coding	124.5804618	1.464764662	0.304924171	1.50983E-07	8.92083E-07	1.598183713	0.304337295	77.91577004	68.41946669	83.27548995	62.44523755	62.11946195	148.9266382	147.2080238	346.3336058
ENSMUSG00000002007.5	Srpk3	protein_coding	1683.097348	2.466015532	0.162960148	3.53159E-53	3.62989E-50	2.518319555	0.164057893	582.9253907	628.4816726	720.9604061	581.0582274	521.1132642	2682.463041	3628.187093	4119.58969
ENSMUSG00000002010.17	Idh3g	protein_coding	6773.347784	0.018650429	0.049923547	0.706933426	0.788115594	0.018890513	0.050243697	6659.393531	6739.317469	6741.892406	6625.545543	6933.22217	6740.936877	7078.74317	6667.731103
ENSMUSG00000002012.13	Pnck	protein_coding	39.47245711	0.732875215	0.300328715	0.002738632	0.007010852	0.8976234	0.299642572	30.78153878	39.09683811	36.50432436	25.40145256	17.2554061	45.48059012	50.05072808	71.20877877
ENSMUSG00000002014.12	Ssr4	protein_coding	6638.773719	-0.390148035	0.077599778	3.134E-07	1.74356E-06	-0.400893417	0.078372894	6916.226995	7868.23867	7414.940886	7091.23884	7224.263353	5802.788234	5688.118039	5104.374733
ENSMUSG00000002015.5	Bcap31	protein_coding	5362.780288	0.3407862	0.076867002	6.57097E-06	2.85475E-05	0.350315536	0.077724706	4571.058509	4603.652687	5051.285884	5181.896323	4901.685692	5801.896458	6414.344289	6376.422463
ENSMUSG00000002017.10	Fam98a	protein_coding	3123.73876	-0.032108533	0.088731385	0.711924486	0.791818983	-0.033435133	0.090543208	3195.508495	2962.562908	2891.826946	3394.269099	3309.58689	3317.40775	3036.410837	2882.337159
ENSMUSG00000002020.15	Ltbp2	protein_coding	681.6654298	-0.003984257	0.269953842	0.985827199	0.991454066	-0.005771703	0.324911828	1220.680397	585.4751507	722.1011663	407.4816349	477.3995687	840.0532529	577.0554532	623.0768142
ENSMUSG00000002028.13	Kmt2a	protein_coding	9100.118972	0.931305631	0.146542004	1.66956E-11	1.95838E-10	0.968577803	0.143869412	7039.35315	6859.540246	6472.673013	6191.604062	6921.718566	9978.976539	13880.73525	15456.35095
ENSMUSG00000002031.13	Ift46	protein_coding	1130.272227	0.262627122	0.0934589	0.004015228	0.009905754	0.274008415	0.095242247	1024.448088	1052.682366	1048.358565	992.7734377	1122.751757	1120.071004	1311.132798	1369.959801
ENSMUSG00000002032.17	Tmem25	protein_coding	12.51639874	0.318427306	0.352333905	0.228512438	0.332068009	0.515894408	0.428412703	18.27653865	10.75163048	6.844560818	8.467150854	9.202883252	13.37664415	18.64634968	14.56543202
ENSMUSG00000002033.14	Cd3g	protein_coding	4620.51689	0.420451021	0.141300123	0.001634006	0.004405208	0.457850347	0.145360055	3529.295806	4540.120326	4362.266761	3693.79456	4138.996743	4434.803425	6267.136265	5997.72123
ENSMUSG00000002043.17	Trappc6a	protein_coding	1100.338241	-0.139641704	0.07525212	0.059671978	0.108202613	-0.143705153	0.076308637	1079.277704	1200.27293	1201.220424	1086.970491	1137.706442	1024.650942	1006.902883	1065.70411
ENSMUSG00000002052.6	Supt6	protein_coding	7853.074002	-0.03062246	0.071052728	0.662391648	0.752674942	-0.03142688	0.071978714	8559.191628	7944.477504	7421.785447	7623.61095	8035.26744	7418.686848	7892.312848	7929.259354
ENSMUSG00000002055.9	Spag5	protein_coding	6466.379142	-1.722788264	0.354739762	1.1665E-07	7.05624E-07	-1.923455601	0.363007379	9178.670095	8957.085611	8510.070617	9219.668886	8800.25711	4171.729423	2028.526568	865.0248239
ENSMUSG00000002058.13	Unc119	protein_coding	2359.51548	0.012593343	0.104551435	0.901400924	0.935033906	0.0133229	0.107536552	2071.982329	2549.113845	2664.815678	2336.933636	2133.918554	2427.415026	2385.751372	2306.193403
ENSMUSG00000002059.18	Rab34	protein_coding	323.2521275	-0.329509063	0.171178012	0.03712243	0.071828073	-0.376475175	0.180614305	365.530773	390.9683811	373.0285646	329.1604895	310.5973098	313.0134732	191.3704309	312.3475978
ENSMUSG00000002064.10	Sdf2	protein_coding	2921.392029	-0.036783409	0.07083076	0.598847455	0.698919806	-0.037743251	0.071747229	2802.081952	2745.575456	3137.090375	3011.130523	3055.35724	2898.2729	2867.612303	2854.015485
ENSMUSG00000002068.16	Ccne1	protein_coding	4520.462357	-1.538620098	0.378825506	3.91135E-06	1.77656E-05	-1.754461384	0.380079465	5976.428139	5727.686783	6335.781797	6283.684328	6379.898815	3413.719588	1370.016008	676.4833983
ENSMUSG00000002076.12	Hsf2bp	protein_coding	4.797600674	0.26993887	0.497771094	0.380720534	0.496743903	0.642839388	0.733358185	1.923846174	8.796788575	5.703800681	1.058393857	2.300720813	8.025986492	4.906934126	5.664334675
ENSMUSG00000002083.13	Bbc3	protein_coding	849.1188334	-1.112869966	0.092968938	4.05617E-34	6.80664E-32	-1.125467802	0.09241579	1068.69655	996.9693718	1056.343886	1013.941315	1191.773381	476.2085319	508.3583754	480.6592567
ENSMUSG00000002100.15	Mybpc3	protein_coding	39.20391595	0.430485015	0.218357563	0.024985057	0.050672645	0.519687997	0.231834487	31.74346187	43.00652192	31.94128382	29.63502799	32.21009138	46.3723664	46.12518078	52.59739341
ENSMUSG00000002102.15	Psmc3	protein_coding	12303.65694	-0.521897189	0.131233539	2.81126E-05	0.000108356	-0.557564082	0.1331261	13953.6563	13733.74181	13792.93081	14151.78426	14290.92733	11667.10903	9185.780683	7653.325336
ENSMUSG00000002103.16	Acp2	protein_coding	11783.53571	-0.912546107	0.083179418	3.99377E-29	4.21018E-27	-0.925111597	0.082585723	15447.52285	14358.3138	13181.48337	13532.62385	15113.43502	7916.29801	7214.174552	7504.434253
ENSMUSG00000002104.11	Rapsn	protein_coding	34.85109342	-0.071473113	0.229094664	0.720969363	0.798485882	-0.093454235	0.261656688	34.62923113	38.11941716	38.78584463	26.45984642	40.26261423	38.34637991	36.31131253	25.89410137
ENSMUSG00000002105.15	Slc39a13	protein_coding	1014.302213	0.059092864	0.078230497	0.44285841	0.555911266	0.060977063	0.079461852	1084.087319	977.4209528	934.2825516	994.8902254	999.6631933	1005.031864	1036.344487	1082.697114
ENSMUSG00000002107.18	Celf2	protein_coding	10411.82376	0.6120252	0.096775587	7.09427E-11	7.60545E-10	0.632373566	0.097009887	8413.941241	8783.104681	8746.207965	8279.815142	8933.698917	11459.32516	14088.78926	14589.70774
ENSMUSG00000002108.10	Nr1h3	protein_coding	7622.1621	-1.110354785	0.086093904	3.7279E-39	1.08188E-36	-1.121173725	0.08564742	9438.389329	10024.42929	9545.880821	9025.982811	9758.507329	4833.427421	4384.836335	3965.843463
ENSMUSG00000002109.14	Ddb2	protein_coding	1422.946798	1.105197021	0.158206987	2.16811E-13	3.32605E-12	1.142179428	0.155652709	929.217702	1069.298522	1081.440609	990.6566499	827.1091323	1701.509136	2215.971451	2568.37118
ENSMUSG00000002111.8	Spi1	protein_coding	7216.177346	-0.372962279	0.074833909	4.11124E-07	2.23679E-06	-0.382634163	0.075563643	7236.547383	8395.068563	8440.484248	7802.479512	7660.249947	6112.234602	6103.244666	5979.109845
ENSMUSG00000002129.11	Sf3a1	protein_coding	5421.852937	-0.4194522	0.078823743	6.00449E-08	3.82835E-07	-0.431095788	0.079557531	5867.73083	5644.606002	6181.779179	6249.815724	6072.752586	4832.535645	4413.296553	4112.306974
ENSMUSG00000002147.18	Stat6	protein_coding	9674.345379	0.363211903	0.084503386	1.1566E-05	4.79916E-05	0.375317838	0.085579348	8775.624322	9072.421283	8870.55082	8351.785924	8451.697907	9987.894302	11874.78058	12010.00789
ENSMUSG00000002190.13	Clgn	protein_coding	131.0986587	-2.352970303	0.236667311	1.34591E-24	8.40528E-23	-2.461270707	0.240415806	169.2984633	188.6422439	189.3661826	185.2189249	212.8166752	50.83124779	32.38576523	20.2297667
ENSMUSG00000002204.9	Napsa	protein_coding	5854.121587	1.218958921	0.172660482	1.53175E-13	2.42323E-12	1.260260469	0.170665894	3416.750805	4370.04908	4494.594937	3572.079267	3362.503468	7257.275342	9092.548935	11267.17086
ENSMUSG00000002205.16	Vrk3	protein_coding	3031.602351	-0.143550214	0.072720815	0.045352435	0.085522998	-0.147443749	0.073671377	2934.827338	3079.853422	3418.858128	3134.962604	3163.491118	2734.186065	2924.532739	2862.107392
ENSMUSG00000002210.11	Smg9	protein_coding	2043.4721	-0.239471796	0.057900906	3.00476E-05	0.000115346	-0.243452767	0.058338519	2092.182714	2227.542351	2215.356185	2135.838803	2177.63225	1826.357815	1881.318544	1791.548139
ENSMUSG00000002221.11	Paxip1	protein_coding	4219.778652	-0.932918864	0.152072406	6.88649E-11	7.39688E-10	-0.972900374	0.149146734	5208.813516	5162.737472	4952.039752	5397.80867	5132.908134	3369.130774	2430.895166	2103.895736
ENSMUSG00000002222.14	Rmnd5a	protein_coding	8844.418879	-0.469402634	0.064069884	1.18981E-13	1.9071E-12	-0.477637204	0.064389708	9886.645487	9658.873855	9657.675314	9796.493538	10449.87393	6707.941155	7134.682219	7463.165529
ENSMUSG00000002227.15	Mov10	protein_coding	2386.991206	0.184922218	0.107552329	0.076310875	0.133402075	0.195941617	0.11054507	2279.757716	2205.061669	2119.532333	2288.247518	2423.809377	2720.809421	2880.370332	2178.341278
ENSMUSG00000002228.7	Ppm1j	protein_coding	263.3114877	0.676541978	0.185513725	5.61621E-05	0.000204428	0.746408362	0.185287397	165.450771	252.1746058	234.9965881	205.3284082	192.1101879	277.3424221	368.0200594	411.0688593
ENSMUSG00000002233.13	Rhoc	protein_coding	1266.987609	0.069085696	0.142577503	0.609532725	0.707840752	0.07669892	0.150171974	1236.071167	1133.808305	1355.223042	1299.707656	1182.570498	1575.768681	1344.49995	1008.251572
ENSMUSG00000002249.21	Tead3	protein_coding	110.1501042	0.254502745	0.208961206	0.171869751	0.263967733	0.312743726	0.228911596	143.32654	86.01304384	88.97929063	94.19705325	92.02883252	157.844401	107.9525508	110.8591215
ENSMUSG00000002250.16	Ppard	protein_coding	1269.473617	-0.146355575	0.080759528	0.065282508	0.11689815	-0.151264441	0.082060932	1415.950784	1341.021547	1196.657383	1269.014234	1370.079244	1217.274618	1175.701417	1170.089706
ENSMUSG00000002257.8	Def6	protein_coding	2920.837717	0.382501255	0.125577735	0.001450548	0.003953387	0.410354081	0.128863889	2277.83387	2851.136919	2832.507418	2518.977379	2520.439651	2916.108426	3492.755711	3956.942366
ENSMUSG00000002265.17	Peg3	protein_coding	80.13153578	0.889517525	0.292682749	0.000271115	0.000860396	1.033432029	0.283797443	83.68730856	58.64525717	50.193446	44.45254198	50.61585789	98.09539046	90.28758791	165.0748962
ENSMUSG00000002266.17	Zim1	protein_coding	2.700184356	0.335760555	0.693354885	0.286438839	0.398144659	1.436939475	1.348015752	4.809615435	0	2.281520273	0	1.150360407	4.458881385	0	8.901097346
ENSMUSG00000002274.13	Metrn	protein_coding	1045.470543	-0.712539612	0.171838261	6.06616E-06	2.65178E-05	-0.77226713	0.170701846	1171.62232	1263.805292	1270.806792	1267.95584	1214.780589	948.8499587	691.8777117	534.0658408
ENSMUSG00000002279.19	Lmf1	protein_coding	661.3884691	0.130248652	0.082495954	0.108047198	0.179253204	0.134827059	0.083898143	639.6788528	654.8720383	660.5001189	625.5107694	609.6910155	657.2391161	691.8777117	751.7381304
ENSMUSG00000002280.11	Ciao3	protein_coding	1845.739127	-0.323341532	0.060340207	6.19999E-08	3.94382E-07	-0.328956476	0.060772291	1949.818097	2062.35821	2035.116083	1977.079724	1967.116295	1593.604207	1645.785706	1535.034697
ENSMUSG00000002289.16	Angptl4	protein_coding	806.0229517	-0.298957786	0.200990068	0.097679524	0.16464356	-0.359753484	0.217215043	1205.289628	826.898126	752.90169	763.1019707	845.5148988	891.7762769	511.3025359	651.3984876
ENSMUSG00000002297.16	Dbf4	protein_coding	4939.689151	-1.191677767	0.221969571	6.47828E-09	4.93381E-08	-1.261620315	0.217373884	6266.928911	6123.542269	5995.835276	6593.793728	6627.226302	3721.382404	2525.108301	1663.696013
ENSMUSG00000002307.16	Daxx	protein_coding	3728.605731	0.182607404	0.108427649	0.08238324	0.142332943	0.19368025	0.111501305	3573.544268	3510.896062	3505.555899	3512.809211	3585.673387	4182.430739	4618.406399	3339.529886
ENSMUSG00000002308.16	Cd320	protein_coding	315.184227	0.01090994	0.105414955	0.91518457	0.943566537	0.011552827	0.108475853	291.4626953	303.0004954	320.5535983	339.744428	316.3491118	341.5503141	319.932105	288.8810684
ENSMUSG00000002319.16	Ipo4	protein_coding	861.9490927	0.029926134	0.08876237	0.730802977	0.80663331	0.031163584	0.09057665	787.8150082	873.8143318	843.0217407	900.6931721	868.5221069	875.7243039	944.0941258	801.9079518
ENSMUSG00000002320.15	Tm9sf1	protein_coding	3153.372803	-0.557772762	0.083255964	7.45482E-12	9.17184E-11	-0.572669357	0.0836178	3641.840807	3643.825312	3560.312385	3486.349364	3642.041047	2674.437055	2401.453561	2176.722896
ENSMUSG00000002324.8	Rec8	protein_coding	501.8542769	-0.92962988	0.218086946	1.84482E-06	8.93363E-06	-1.00977313	0.21170488	606.0115448	597.2042021	594.336031	630.8027386	664.908315	447.671691	233.5700644	240.3296283
ENSMUSG00000002325.15	Irf9	protein_coding	8336.518078	0.221878155	0.067032218	0.00080879	0.002330479	0.226866506	0.067726017	8057.067776	7552.531702	7734.353724	8046.968493	7787.939952	8921.329874	9873.732848	8718.220255
ENSMUSG00000002326.6	Gmpr2	protein_coding	1879.403264	-0.132168953	0.068677365	0.051387919	0.095125108	-0.135369004	0.069483212	1967.132713	1846.34818	1897.084107	1908.284124	2105.159544	1772.851239	1788.086795	1750.279415
ENSMUSG00000002329.7	Mdp1	protein_coding	2677.686846	0.378690523	0.081023978	1.91753E-06	9.24942E-06	0.390161844	0.081933597	2272.062331	2228.519772	2612.340712	2424.780326	2456.019468	2982.09987	3157.121417	3288.550874
ENSMUSG00000002332.16	Dhrs1	protein_coding	4759.377554	-0.642871801	0.083362714	2.98424E-15	6.23331E-14	-0.658086276	0.083391117	5552.220058	5478.44444	5836.128857	5285.618921	5435.452921	3347.728144	3260.167033	3879.260062
ENSMUSG00000002341.8	Ncan	protein_coding	3.778475091	1.626319529	0.838743344	0.001133928	0.003167808	2.962888241	0.91025786	0.961923087	0	3.422280409	1.058393857	0	6.242433939	8.832481426	9.710288014
ENSMUSG00000002342.17	Tmem161a	protein_coding	1807.848973	-0.340179635	0.080549611	1.70558E-05	6.86016E-05	-0.350635511	0.081537242	1934.427328	1972.435483	1939.292232	1914.634487	2074.099813	1695.266702	1499.559069	1433.076673
ENSMUSG00000002343.11	Armc6	protein_coding	670.8880447	-0.65462355	0.111163516	8.85533E-10	7.84357E-09	-0.681236292	0.111153584	751.2619309	747.7270289	833.8956596	806.4961189	766.1400307	561.8190545	470.0842892	429.6802446
ENSMUSG00000002345.18	Borcs8	protein_coding	1283.053219	0.313451025	0.083429395	0.000128287	0.000435473	0.323960908	0.084591185	1126.411935	1214.934244	1219.472586	1147.298941	1153.811488	1323.395995	1545.68425	1533.416316
ENSMUSG00000002346.16	Slc25a42	protein_coding	976.8546058	-1.280077435	0.15242725	5.07534E-18	1.52125E-16	-1.311412529	0.151579207	1278.395783	1176.814827	1245.710069	1329.342684	1263.095726	654.5637873	439.6612977	427.2526726
ENSMUSG00000002365.10	Snx9	protein_coding	4419.589281	0.446068837	0.089567379	3.40188E-07	1.88071E-06	0.461674423	0.090529677	3925.608118	3993.742013	4048.557724	3723.429588	3668.499336	4708.578742	5543.854175	5744.444551
ENSMUSG00000002372.9	Ranbp3	protein_coding	5406.999845	-0.26171706	0.070743525	0.000177025	0.000584663	-0.268173964	0.071518199	5528.171981	5677.838315	6281.02531	5844.450877	5540.135718	4951.14189	4831.36734	4601.867328
ENSMUSG00000002379.7	Ndufa11	protein_coding	2359.197277	-0.288017985	0.107570188	0.005727649	0.013659093	-0.304411882	0.110175253	2372.102332	2413.252332	2713.868364	2598.356918	2604.41596	2352.505819	2041.284596	1777.791897
ENSMUSG00000002384.2	Bmp8b	protein_coding	17.35919316	-1.072071372	0.583592449	0.00631861	0.014914121	-1.628607082	0.596390647	25.97192335	30.30004954	7.985320954	25.40145256	26.45828935	14.26842043	6.869707776	1.618381336
ENSMUSG00000002393.14	Nr2f6	protein_coding	1036.383628	-0.183213235	0.11216685	0.091342838	0.155535661	-0.195122946	0.115569762	952.3038561	987.1951623	1267.384511	1070.036189	1164.164731	924.7719992	964.7032491	960.5093227
ENSMUSG00000002395.14	Use1	protein_coding	5687.439331	0.269703305	0.07060137	0.000107997	0.000371935	0.276306513	0.071362263	5006.809667	5505.812227	5439.14433	5322.662706	5077.690834	6049.810263	6304.428965	6793.155656
ENSMUSG00000002396.8	Ocel1	protein_coding	975.8875125	0.1136812	0.110640338	0.288837067	0.400823176	0.121001838	0.1140799	913.8269326	884.5659622	1028.965643	925.0362308	973.2049039	881.0749616	1034.381714	1166.043752
ENSMUSG00000002409.18	Dyrk1b	protein_coding	839.1021111	-0.778065048	0.09747523	1.78754E-16	4.38321E-15	-0.797572714	0.096845262	1102.363858	980.3532156	1044.936285	911.2771107	951.3480562	606.4078683	545.6510748	570.4794208
ENSMUSG00000002413.15	Braf	protein_coding	3123.984049	0.045242224	0.116253998	0.686959071	0.772269351	0.048502134	0.120357094	3457.151574	3246.014984	2605.496151	2856.605019	3256.670311	2928.593293	3142.400614	3498.940448
ENSMUSG00000002416.13	Ndufb2	protein_coding	1357.687947	-0.45515603	0.119584434	7.21491E-05	0.000257119	-0.483192565	0.121739032	1433.2654	1441.695905	1614.175593	1582.298816	1527.67862	1265.430537	1092.283536	904.6751666
ENSMUSG00000002428.12	Hltf	protein_coding	5625.284456	0.24480028	0.096151826	0.009060807	0.020594488	0.256132648	0.098144466	5225.166208	5352.357137	5067.256525	5081.348906	5490.67022	5372.060292	6527.203774	6886.212583
ENSMUSG00000002455.14	Prpf6	protein_coding	4762.852296	0.163940267	0.064908224	0.010658352	0.023841152	0.167455422	0.065573518	4686.48928	4666.207628	4458.090613	4408.210413	4545.073966	4867.314919	5015.868063	5455.563483
ENSMUSG00000002458.13	Rgs19	protein_coding	3906.482203	0.481798893	0.103796993	1.63321E-06	8.01271E-06	0.503583261	0.105039977	3036.791185	3508.94122	3738.270967	3366.750858	3237.114184	4250.205736	4909.878286	5203.905185
ENSMUSG00000002475.16	Abhd3	protein_coding	69.01049046	-1.298695136	0.216365128	1.90913E-10	1.90665E-09	-1.363084215	0.214036094	99.07807795	94.80983242	92.40157104	73.02917612	88.5777513	41.91348502	27.4788311	34.79519872
ENSMUSG00000002477.5	Snrpd1	protein_coding	6166.734873	-0.527160001	0.178303859	0.001198251	0.003327157	-0.591808052	0.182696503	6698.832377	6661.123793	6861.67222	7742.151062	7322.043988	6205.871111	4507.509688	3334.674742
ENSMUSG00000002486.15	Tchp	protein_coding	756.6441499	0.264872325	0.102190072	0.007677962	0.017754029	0.27862197	0.104512788	645.4503913	715.4721374	652.514798	699.5983393	791.4479597	801.706873	820.4393858	926.5233147
ENSMUSG00000002489.16	Tiam1	protein_coding	1026.934571	-0.244538759	0.117618223	0.030972487	0.061205584	-0.261627176	0.121268204	1061.963088	1315.608602	1121.367214	1005.474164	969.7538227	907.8282499	967.6474096	865.8340146
ENSMUSG00000002496.10	Tsc2	protein_coding	3016.409315	-0.146400511	0.056989187	0.009576989	0.02164805	-0.148824141	0.057444652	3314.786958	3111.130893	3134.808855	3042.882338	3053.056519	2809.987049	2833.263764	2831.358147
ENSMUSG00000002500.15	Rpl3l	protein_coding	13.65966721	0.233343243	0.348186685	0.372311734	0.488143341	0.392046581	0.439439469	6.733461609	10.75163048	18.25216218	11.64233242	13.80432488	11.5930916	23.5532838	12.94705069
ENSMUSG00000002504.15	Slc9a3r2	protein_coding	766.1996275	0.164391876	0.165409774	0.285680535	0.397471372	0.188586728	0.176637995	758.9573156	697.8785603	866.9777036	685.8392192	631.5478632	703.6114825	708.5612878	1076.223588
ENSMUSG00000002524.17	Puf60	protein_coding	7237.170925	-0.174286702	0.06155262	0.004239538	0.010407098	-0.177634546	0.062115065	7349.092384	7399.076612	8137.042052	7547.406593	7396.817414	6793.551678	6786.289896	6488.090775
ENSMUSG00000002546.17	Golga2	protein_coding	4161.247141	-0.270442269	0.05724713	1.87769E-06	9.08035E-06	-0.274780628	0.057652398	4638.393125	4539.142905	4380.518923	4275.911181	4419.684682	3721.382404	3559.490015	3755.453889
ENSMUSG00000002550.16	Uck1	protein_coding	2100.46499	-0.115270197	0.065324915	0.074393206	0.130577174	-0.117800145	0.066024533	2172.984253	2133.70994	2295.209394	2083.977504	2133.918554	1961.907809	2086.42839	1935.584077
ENSMUSG00000002565.16	Scin	protein_coding	74.27391659	0.87393851	0.22795165	1.35316E-05	5.55033E-05	0.964868852	0.221741261	56.75346213	66.46462479	54.75648654	46.5693297	48.31513707	102.5542718	135.4313819	83.34663879
ENSMUSG00000002578.18	Ikzf4	protein_coding	112.9355333	1.333267967	0.172595832	1.34916E-15	2.93742E-14	1.37341317	0.171891054	55.79153904	76.23883431	76.43092913	75.14596383	70.1719848	162.3032824	210.9981674	176.4035656
ENSMUSG00000002580.7	Mien1	protein_coding	2130.884309	-0.122906322	0.086581413	0.147769311	0.232983194	-0.127681395	0.088210912	2039.276944	2240.248824	2472.027215	2197.225647	2055.694046	2082.297607	1974.550292	1985.753899
ENSMUSG00000002588.13	Pon1	protein_coding	4.33732839	0.617226289	0.617011812	0.08476928	0.145791578	1.364370849	0.791554613	1.923846174	2.932262858	4.563040545	4.233575427	0	2.675328831	7.851094601	10.51947868
ENSMUSG00000002602.16	Axl	protein_coding	24551.47841	-0.90305842	0.083804896	3.46788E-28	3.32863E-26	-0.915948216	0.08320185	32361.01649	30475.98531	29612.99238	27295.97757	29277.82271	16067.13318	14662.90055	16657.99909
ENSMUSG00000002603.15	Tgfb1	protein_coding	9530.980166	-0.197396269	0.064515511	0.001978505	0.005227695	-0.201537884	0.065150085	9832.777795	9749.774004	10285.09339	10008.17231	10230.1551	8116.947673	8805.002595	9219.918469
ENSMUSG00000002608.8	Ccdc97	protein_coding	3038.28912	-0.060888763	0.064698232	0.341442982	0.456664253	-0.062208752	0.065392175	3059.87734	2933.240279	3183.86154	3107.444363	3153.137874	2828.71435	2920.607192	3119.430024
ENSMUSG00000002617.14	Zfp40	protein_coding	590.7018056	0.673679559	0.134749887	1.20369E-07	7.25627E-07	0.712015143	0.134521814	461.7230817	454.500743	467.7116559	512.2626267	487.7528124	636.7282617	779.2211392	925.714124
ENSMUSG00000002625.10	Akap8l	protein_coding	4477.350119	0.331688015	0.089369963	0.000147925	0.000496195	0.34432542	0.090742641	4243.042736	3996.674276	3882.006744	3968.976963	4241.378819	4606.02447	5167.001634	5713.695306
ENSMUSG00000002635.11	Pdcd2l	protein_coding	1304.958922	-0.224852364	0.082247988	0.00537827	0.01289572	-0.23249265	0.08352653	1284.167321	1474.928218	1493.255018	1353.685743	1304.508701	1187.846001	1177.66419	1163.61618
ENSMUSG00000002658.9	Gtf2f1	protein_coding	6171.191397	-0.530009235	0.130868988	2.00037E-05	7.93331E-05	-0.565651649	0.1326311	7223.08046	7099.00838	6443.01325	7235.180405	7127.633079	5743.931	4650.792164	3846.892435
ENSMUSG00000002660.8	Clpp	protein_coding	1644.949707	-0.26820144	0.10131015	0.006495761	0.015298591	-0.281858126	0.103561627	1688.175018	1717.328614	1811.527096	1859.598006	1734.743493	1678.322953	1339.593016	1330.309458
ENSMUSG00000002661.14	Alkbh7	protein_coding	481.2191823	-0.214615505	0.097192601	0.023565085	0.048125136	-0.22489846	0.099330333	457.8753894	510.2137373	548.7056256	545.0728362	482.0010103	440.5374808	444.5682318	420.7791473
ENSMUSG00000002664.2	Pspn	protein_coding	2.085969477	-0.071285749	0.64986544	0.806529718	0.866414453	-0.352924665	1.441065549	4.809615435	1.954841906	3.422280409	0	1.150360407	5.350657662	0	0
ENSMUSG00000002668.8	Dennd1c	protein_coding	4480.585308	1.3475332	0.135733768	4.40063E-24	2.59081E-22	1.372004409	0.135543079	2459.637333	2897.075704	2993.354598	2790.9846	2900.058585	5775.143169	7756.881466	8271.547007
ENSMUSG00000002679.14	Med6	protein_coding	1651.893206	-0.566107684	0.124095666	1.7184E-06	8.39231E-06	-0.598776267	0.125162249	1754.547711	1917.699909	1941.573752	2042.700144	1808.366559	1495.508816	1182.571124	1072.177635
ENSMUSG00000002688.8	Prkd1	protein_coding	86.25017022	0.59380948	0.173538157	0.000185577	0.000610373	0.656231872	0.175562458	75.03000078	68.41946669	70.72712845	71.97078226	69.02162439	106.121377	95.19452204	133.5164602
ENSMUSG00000002699.13	Lcp2	protein_coding	13538.99864	-0.440951059	0.079264192	1.45079E-08	1.03523E-07	-0.453097513	0.079949672	15597.58285	15064.98914	14759.15464	14190.94483	15692.06631	11354.09556	11686.35431	9966.801456
ENSMUSG00000002718.14	Cse1l	protein_coding	9431.583937	-0.240253567	0.098809391	0.012569152	0.027609603	-0.25203426	0.100985421	10692.73703	9388.128251	9148.896293	10477.04079	10465.97898	9169.243679	8631.297127	7479.349343
ENSMUSG00000002728.14	Naa20	protein_coding	3217.403622	-0.453503484	0.118960848	7.08E-05	0.000252859	-0.481198481	0.121099443	3350.378112	3746.454512	3486.162977	3823.977005	3593.72591	2964.264345	2656.614136	2117.651978
ENSMUSG00000002731.6	Prkra	protein_coding	1197.410519	-0.293373575	0.096847501	0.001885873	0.005002228	-0.306825286	0.098732554	1216.832705	1251.09882	1292.481234	1448.94119	1241.238879	1148.607845	996.1076275	983.9758521
ENSMUSG00000002732.14	Fkbp7	protein_coding	377.6972291	0.160863013	0.092242075	0.074557712	0.130828684	0.167912511	0.094164873	363.6069269	357.7360687	351.354122	395.8393024	335.9052387	412.8924162	405.3127588	398.9309992
ENSMUSG00000002733.8	Plekha3	protein_coding	2067.205918	0.135266617	0.061535038	0.026422248	0.053159124	0.137887467	0.062112906	2013.305021	2024.238793	1914.195509	2040.583356	1969.417016	2141.154841	2137.460505	2297.292306
ENSMUSG00000002741.9	Ykt6	protein_coding	4993.383618	-0.170451194	0.067026378	0.010077855	0.022661852	-0.174344615	0.067755418	5087.611207	5139.27937	5213.273823	5368.173642	5270.951383	4886.042221	4711.638148	4270.099154
ENSMUSG00000002748.7	Baz1b	protein_coding	14013.33791	-0.49812107	0.065870057	1.80261E-14	3.32586E-13	-0.507090945	0.066165502	16046.80094	15511.67052	15240.55542	15868.49909	16159.11263	11932.85836	10851.19413	10496.01215
ENSMUSG00000002763.16	Pex6	protein_coding	1949.100429	0.196593671	0.090513194	0.026456691	0.053219739	0.204792837	0.092272232	1801.681942	1684.096302	2022.567722	1876.532308	1834.824848	1963.691362	2112.925835	2296.483115
ENSMUSG00000002767.13	Mrpl2	protein_coding	2240.71191	-0.445116671	0.117130652	7.63864E-05	0.000271044	-0.471706083	0.119254315	2324.968101	2518.813795	2567.851067	2587.77298	2512.387128	2140.263065	1745.887162	1527.751981
ENSMUSG00000002768.8	Mea1	protein_coding	2405.119676	-0.112510639	0.051211782	0.026971316	0.054135754	-0.114021851	0.051548517	2466.370795	2533.47511	2511.95382	2449.123385	2416.907214	2298.107466	2289.575463	2275.444158
ENSMUSG00000002769.9	Gnmt	protein_coding	42.91922011	2.285098831	0.373197685	3.98929E-11	4.43879E-10	2.557222411	0.387195429	12.50500013	19.54841906	18.25216218	8.467150854	17.2554061	79.36808865	52.01350173	135.9440322
ENSMUSG00000002771.12	Grin2d	protein_coding	24.40582297	0.271525986	0.278324513	0.235600218	0.339890413	0.382610887	0.322590935	25.97192335	20.52584001	29.65976354	13.75912014	19.55612691	22.29440692	34.34853888	29.13086404
ENSMUSG00000002778.14	Kdelr1	protein_coding	4067.533767	-0.285445845	0.050867701	1.59348E-08	1.12759E-07	-0.289032165	0.051145431	4268.052737	4477.565385	4419.304768	4318.246936	4340.309814	3679.468919	3522.197315	3515.124261
ENSMUSG00000002781.19	Tmem143	protein_coding	604.7491786	-0.273755087	0.081035558	0.000584371	0.00173323	-0.282592934	0.082178579	656.9934684	649.9849336	667.3446797	643.5034649	621.1946195	562.7108307	537.7999802	498.4614514
ENSMUSG00000002791.17	Pdxk-ps	transcribed_unprocessed_pseudogene	10.04339873	0.188465491	0.356232039	0.475599264	0.587926968	0.330049101	0.462643456	7.695384695	7.819367622	7.985320954	9.525544711	12.65396447	10.70131532	16.68357603	7.282716011
ENSMUSG00000002797.9	Ggct	protein_coding	1276.580412	0.61668937	0.087295232	4.40213E-13	6.48309E-12	0.633329184	0.087445187	993.6665488	1023.359738	1047.217805	1153.649304	1072.135899	1509.777237	1732.147746	1680.689017
ENSMUSG00000002799.6	Jag2	protein_coding	176.1513554	0.182306393	0.130914695	0.145183108	0.229467433	0.198625193	0.13634739	177.9557711	155.4099315	165.4102198	147.1167461	188.6591067	208.6756488	190.3890441	175.5943749
ENSMUSG00000002803.14	Btbd6	protein_coding	450.0178592	0.554744039	0.128537101	5.637E-06	2.47735E-05	0.589572196	0.129874121	384.7692348	352.8489639	382.1546457	377.8466069	394.5736194	459.2647826	623.180634	625.5043862
ENSMUSG00000002804.4	Nudt14	protein_coding	661.9520467	0.176616232	0.096260015	0.06011275	0.108889801	0.185022659	0.098418102	606.0115448	637.2784612	684.4560818	645.6202526	575.1802033	651.8884584	732.1145716	763.0667998
ENSMUSG00000002808.7	Epdr1	protein_coding	1489.750195	-1.421419264	0.512874141	0.000335468	0.001048654	-1.828614996	0.509896175	2042.162714	1856.122389	2089.87257	2190.875284	2016.581793	1109.369689	426.9032689	186.1138536
ENSMUSG00000002812.4	Flii	protein_coding	7698.481755	0.049845665	0.070168061	0.471873126	0.58419906	0.051120687	0.071056744	7963.761237	7905.380666	7330.524636	7292.333673	7485.395165	7345.561193	8219.114661	8045.78281
ENSMUSG00000002814.15	Top3a	protein_coding	1218.678597	0.044290008	0.069276312	0.517459256	0.627010754	0.045394324	0.070132318	1215.870782	1230.57298	1257.11767	1138.83179	1177.969056	1267.21409	1269.914552	1191.937854
ENSMUSG00000002820.6	Atg4d	protein_coding	4711.989425	-1.61471323	0.172559298	1.52568E-21	6.98247E-20	-1.6573002	0.173845854	6060.115448	6077.603484	6914.147186	6620.253574	5999.12952	2694.056133	1761.589351	1569.020705
ENSMUSG00000002825.8	Qtrt1	protein_coding	808.5410411	0.230552518	0.081903053	0.004160859	0.010230246	0.23830283	0.08315688	713.7469305	716.4495584	756.3239704	799.0873619	802.9515638	935.4733145	874.4156612	869.8799679
ENSMUSG00000002831.14	Plin4	protein_coding	15.19160457	1.652657215	0.46049464	2.0686E-05	8.18155E-05	1.994384255	0.468456251	11.54307704	3.909683811	12.5483615	2.116787714	5.751802033	28.53684086	30.42299158	26.70329204
ENSMUSG00000002833.11	Hdgfl2	protein_coding	3872.462549	-0.345764853	0.069828047	5.17524E-07	2.77167E-06	-0.353710441	0.070464468	4270.938506	4167.722943	4274.428231	4042.006139	4326.505489	3570.672213	3147.307548	3180.119325
ENSMUSG00000002835.9	Chaf1a	protein_coding	4477.805134	-1.399907927	0.321205098	1.12438E-06	5.66277E-06	-1.547281796	0.317813693	6109.173525	5835.203088	5813.313655	5900.545752	6062.399342	3407.477154	1783.179861	911.148692
ENSMUSG00000002844.9	Adprh	protein_coding	3379.319766	-0.285951976	0.055533877	2.07443E-07	1.19533E-06	-0.29023662	0.055894906	3531.219652	3708.335095	3699.485122	3521.276361	3675.401499	2879.545598	3056.038574	2963.256226
ENSMUSG00000002845.14	Tmem39a	protein_coding	1531.301833	0.206940225	0.092156336	0.021644094	0.044694166	0.215861026	0.093993352	1389.016938	1450.492694	1333.548599	1426.714919	1619.707452	1560.608485	1796.919277	1673.406301
ENSMUSG00000002846.9	Timmdc1	protein_coding	1201.102466	-0.254609329	0.0823072	0.001631549	0.004399065	-0.263167701	0.083539815	1201.441936	1230.57298	1342.67468	1357.919318	1273.44897	1126.313438	1079.525508	996.9229028
ENSMUSG00000002847.7	Pla1a	protein_coding	168.5602789	-0.203199008	0.25828034	0.350747164	0.466305548	-0.279071503	0.299066806	258.7573104	160.2970363	132.3281758	162.9926539	187.5087463	217.5934116	138.3755423	90.6293548
ENSMUSG00000002870.8	Mcm2	protein_coding	14345.91517	-1.348741859	0.28041354	1.36049E-07	8.0986E-07	-1.459053174	0.276833668	19605.91636	18232.81045	19015.33071	19211.96529	18141.18361	10876.99525	6043.380069	3639.739624
ENSMUSG00000002871.14	Tpra1	protein_coding	2642.586809	-0.742474337	0.072437124	1.71102E-25	1.1856E-23	-0.753662082	0.072222482	2978.113877	3004.592009	3286.529953	3078.867729	3245.166707	1954.773599	1779.254314	1813.396287
ENSMUSG00000002881.14	Nab1	protein_coding	4750.201043	0.115268112	0.080733371	0.14647321	0.231259674	0.119156957	0.082058248	4320.958506	4819.662718	4612.093231	4561.677523	4693.470459	4525.764605	5378.981189	5089.00011
ENSMUSG00000002885.14	Adgre5	protein_coding	14837.11617	0.760284613	0.129643181	6.29499E-10	5.72373E-09	0.794473086	0.128496014	11861.47358	12172.80055	12609.96255	10477.04079	11044.61026	16391.73975	21165.56966	22973.73225
ENSMUSG00000002897.5	Il17ra	protein_coding	6199.346152	0.58334084	0.119440441	3.2805E-07	1.81768E-06	0.613827569	0.120203367	4572.020432	5366.041031	5642.199634	5144.852538	5130.607413	6614.304646	8341.788014	8782.955509
ENSMUSG00000002900.17	Lamb1	protein_coding	235.1511263	0.452800195	0.200921378	0.011784794	0.026086085	0.530296331	0.210558402	283.7673106	159.3196153	199.6330239	200.0364389	164.5015381	337.983209	287.5463398	248.421535
ENSMUSG00000002908.17	Kcnn1	protein_coding	18.38886516	-0.270139066	0.300276102	0.260914395	0.369699129	-0.39956328	0.355409821	24.04807717	15.63873524	19.39292232	16.93430171	25.30792894	19.61907809	10.79525508	15.37462269
ENSMUSG00000002910.11	Arrdc2	protein_coding	1590.231413	-0.807145978	0.086437629	1.06006E-21	4.97139E-20	-0.822230035	0.085909609	1871.902327	1818.980393	1927.88463	1879.70749	2000.476747	1193.196659	1020.642298	1009.060763
ENSMUSG00000002944.15	Cd36	protein_coding	8794.774651	0.122230646	0.076969838	0.106822351	0.177599196	0.125967755	0.078112669	8199.432393	8175.148849	8194.080059	9002.698146	8948.653602	9992.353183	8780.467925	9065.363052
ENSMUSG00000002948.19	Map2k7	protein_coding	2571.802381	0.256909795	0.079686556	0.001039858	0.002931569	0.264989553	0.080801457	2157.593484	2339.945761	2514.23534	2409.962812	2534.243976	2789.476194	3008.932006	2820.029477
ENSMUSG00000002949.15	Timm44	protein_coding	3192.066701	-0.088058501	0.077703545	0.249699344	0.356725744	-0.090818762	0.078898743	3246.490418	3138.498679	3130.245814	3319.123135	3499.396357	3280.844923	3077.629084	2844.305197
ENSMUSG00000002957.11	Ap2a2	protein_coding	8635.037327	-1.089149864	0.133669814	2.78548E-17	7.56743E-16	-1.11584888	0.131971509	11096.74473	10437.87835	10978.67555	11148.06249	10440.67105	6217.464203	4402.501298	4358.300937
ENSMUSG00000002963.17	Pnkp	protein_coding	2999.029204	-0.376004198	0.093191998	3.5452E-05	0.000133986	-0.391119332	0.094581062	3090.658878	3589.089739	3618.491152	3114.85312	3048.455077	2559.397915	2386.732759	2584.554993
ENSMUSG00000002968.9	Med25	protein_coding	2441.43382	-0.360191298	0.070288067	2.03177E-07	1.17376E-06	-0.368500271	0.070914431	2707.81349	2509.039586	2547.317384	2759.232785	2811.480834	2140.263065	2009.880218	2046.443199
ENSMUSG00000002980.14	Bcam	protein_coding	991.3629054	0.733740216	0.251466779	0.000626469	0.001847209	0.852867355	0.249384594	959.9992408	782.9141832	618.2919939	771.5691216	672.9608378	2052.868989	1069.711639	1002.587237
ENSMUSG00000002981.10	Clptm1	protein_coding	6701.629162	-0.469037493	0.063759052	9.52213E-14	1.55352E-12	-0.477189096	0.064074871	7749.252388	7537.870388	7661.345075	7368.538031	7147.189206	5710.043501	5235.698712	5203.095994
ENSMUSG00000002983.17	Relb	protein_coding	3245.555969	0.420497774	0.09174551	2.64205E-06	1.23764E-05	0.436296	0.092891198	2827.091952	2715.275407	3158.764817	2742.298483	2887.40462	3475.252151	4118.880505	4039.479814
ENSMUSG00000002984.17	Tomm40	protein_coding	2983.167803	-0.535382999	0.123130167	5.27155E-06	2.32877E-05	-0.567126099	0.124542364	3367.692727	3330.073186	3307.063635	3515.984392	3464.885544	2752.913367	2240.506122	1886.223447
ENSMUSG00000002985.16	Apoe	protein_coding	37273.96836	-0.262135885	0.214472554	0.167810637	0.25870588	-0.325089273	0.235696126	37796.84385	48402.863	46500.80544	32048.16598	36875.95319	22351.4806	28066.68181	46148.95298
ENSMUSG00000002996.17	Hbp1	protein_coding	7923.447	-0.530794678	0.058931166	8.51367E-20	3.22604E-18	-0.538181537	0.059099064	9445.122791	8852.501569	8565.967863	8709.523047	9281.10776	6203.195782	6136.611818	6193.545372
ENSMUSG00000002997.15	Prkar2b	protein_coding	9442.660215	-1.61172043	0.480496315	4.67428E-05	0.000172794	-1.981335052	0.486653918	13043.67706	12313.54916	13116.46005	13909.41207	13193.4835	6306.64183	2410.286043	1247.77201
ENSMUSG00000003031.14	Cdkn1b	protein_coding	14241.06236	-0.544688709	0.076001978	2.89944E-13	4.36917E-12	-0.557040769	0.076317551	15801.51055	16205.6394	16042.5098	16309.84933	16567.49057	10028.02423	10923.81675	12049.65823
ENSMUSG00000003032.8	Klf4	protein_coding	902.9787038	0.197109713	0.131171899	0.115841874	0.190150875	0.214724358	0.136552382	736.8330846	907.0466442	925.1564705	946.204108	743.1328226	1118.287451	976.479891	870.6891586
ENSMUSG00000003033.15	Ap1m1	protein_coding	5333.404811	0.077286808	0.061751002	0.206246676	0.305769157	0.078808857	0.062351068	5130.897746	5486.263808	5297.690073	5044.305121	5158.216063	5252.562271	5553.668044	5743.63536
ENSMUSG00000003037.16	Rab8a	protein_coding	8673.722812	-0.021051269	0.073134595	0.770417868	0.838465895	-0.0216379	0.074145983	8351.416241	9212.19248	9138.629452	8614.2676	8295.248891	8038.47136	8954.173393	8785.383081
ENSMUSG00000003038.15	Hmgn2	protein_coding	15121.68171	-0.761587257	0.147872376	3.6886E-08	2.44335E-07	-0.805434503	0.146305716	16493.13325	19042.115	19105.45076	17467.73221	17946.7727	12329.6988	10716.74413	7871.806817
ENSMUSG00000003039.9	Fam32a	protein_coding	7355.053682	-0.286457459	0.077443359	0.000170074	0.00056397	-0.294842934	0.078420592	7276.948153	8309.055519	8174.687137	8264.997628	7487.695886	6554.555635	6660.672382	6111.817114
ENSMUSG00000003051.13	Elf3	protein_coding	3.497672239	1.344367223	0.779415053	0.003721706	0.009258474	2.479040329	0.854595617	0.961923087	0	1.140760136	1.058393857	3.45108122	8.025986492	6.869707776	6.473525343
ENSMUSG00000003062.13	Stard3nl	protein_coding	1887.200987	-0.320078465	0.056149877	8.90642E-09	6.61758E-08	-0.324897201	0.056500522	2050.820021	2059.425947	2022.567722	2037.408174	2036.13792	1653.353217	1671.301763	1566.593133
ENSMUSG00000003068.17	Stk11	protein_coding	11293.85279	-1.041854213	0.132040148	2.17529E-16	5.26596E-15	-1.069061938	0.130182852	14580.83015	13434.651	13718.7814	14288.31707	14235.71003	8289.95227	6076.747221	5725.833166
ENSMUSG00000003070.6	Efna2	protein_coding	27.6023691	0.835524294	0.284744851	0.000440177	0.001340199	0.976817266	0.277919851	21.16230791	17.59357715	27.37824327	15.87590785	19.55612691	37.45460363	37.29269936	44.50548673
ENSMUSG00000003072.15	Atp5d	protein_coding	8015.155982	-0.499179788	0.108645199	1.92253E-06	9.26631E-06	-0.523399559	0.109925523	8458.189703	8666.791588	9534.473219	9204.851372	9373.136592	7325.050339	6052.212551	5506.542495
ENSMUSG00000003099.11	Ppp5c	protein_coding	4744.486995	-0.092497347	0.043555944	0.032837359	0.064467328	-0.093396796	0.043764713	4802.881973	4848.007926	4869.905022	4817.808836	4955.752631	4529.331711	4554.616256	4577.591608
ENSMUSG00000003119.14	Cdk12	protein_coding	4680.733332	-0.172354209	0.109242619	0.10354534	0.173052605	-0.183002939	0.112416328	5457.951595	4742.446463	4196.856541	4757.480386	5343.424088	3993.374168	4292.585973	4661.747437
ENSMUSG00000003123.15	Lipe	protein_coding	2113.445889	-0.074861512	0.063415996	0.232953508	0.336939146	-0.076417763	0.06406666	2177.793869	2266.639189	2047.664445	2081.860716	2200.639458	2066.245634	2059.930946	2006.792856
ENSMUSG00000003131.7	Pafah1b2	protein_coding	6127.895605	-0.2674763	0.070994081	0.000133884	0.000452993	-0.274105438	0.071770356	6694.022762	6392.333031	6352.893199	6719.742597	6605.369454	5794.762247	5481.045418	4982.996133
ENSMUSG00000003134.10	Tbc1d8	protein_coding	2233.789051	0.028070151	0.114660328	0.800070408	0.861727146	0.030037771	0.118606363	2174.9081	2376.110336	2336.276759	2208.867979	1985.522062	1908.401233	2315.091521	2565.134417
ENSMUSG00000003135.15	Cnot11	protein_coding	2297.169691	-0.198535181	0.064105706	0.001743588	0.004665962	-0.202645955	0.064727548	2375.950025	2466.033064	2414.989209	2347.517574	2474.425234	2215.172272	2094.279485	1988.990662
ENSMUSG00000003153.10	Slc2a3	protein_coding	3262.102292	-0.065286905	0.071778165	0.356673763	0.472044014	-0.067033278	0.072726159	3169.536571	3410.221704	3324.175037	3526.568331	3161.190397	3185.424861	3320.031629	2999.669806
ENSMUSG00000003154.15	Foxj2	protein_coding	2191.922049	0.591722421	0.123205173	4.75629E-07	2.5608E-06	0.624155733	0.123941451	1847.85425	1822.890077	1975.796556	1755.875408	1708.285204	2302.566347	2876.444785	3245.663769
ENSMUSG00000003161.15	Sri	protein_coding	9617.571719	-0.250242564	0.067386374	0.000170556	0.000565377	-0.25586683	0.068066779	9709.651639	10566.89792	10818.96913	10171.16496	9941.414633	8882.983495	8728.454423	8121.037542
ENSMUSG00000003166.20	Dgcr2	protein_coding	2386.242035	-0.073082482	0.076976254	0.335026188	0.449985081	-0.075334094	0.078144209	2290.33887	2314.532816	2548.458144	2590.948161	2420.358295	2428.306802	2192.418167	2304.575022
ENSMUSG00000003184.15	Irf3	protein_coding	5034.256002	0.396187441	0.073336937	4.09831E-08	2.69449E-07	0.405886089	0.073978217	4314.225045	4474.633122	4631.486153	4477.006014	4541.622885	5472.831012	5941.315839	6420.927949
ENSMUSG00000003190.12	Bcl2l12	protein_coding	1081.070381	0.237450832	0.077119287	0.001758246	0.004698562	0.244497237	0.07815675	980.1996256	994.037109	991.3205584	1070.036189	1020.369681	1114.720346	1209.068569	1268.810967
ENSMUSG00000003198.10	Zfp959	protein_coding	949.4459713	0.499974059	0.130158548	5.34326E-05	0.000195328	0.534546684	0.132310858	712.7850074	809.3045489	877.2445448	808.6129066	857.0185029	982.7374572	1169.813096	1378.051707
ENSMUSG00000003199.16	Mpnd	protein_coding	2176.066385	0.364367388	0.112484129	0.000789831	0.00228198	0.385944533	0.114989899	1853.625789	2081.906629	2218.778465	1816.203858	1787.660072	2246.384442	2671.334938	2732.636885
ENSMUSG00000003200.10	Sh3gl1	protein_coding	3383.962875	0.019382556	0.061936786	0.751971979	0.823659908	0.019768177	0.062549559	3329.215804	3416.08623	3537.497183	3222.809294	3326.842296	3279.06137	3543.787826	3416.403
ENSMUSG00000003206.7	Ebi3	protein_coding	907.632536	-0.488924068	0.079355133	3.3729E-10	3.24504E-09	-0.501801175	0.079897137	1077.353857	1045.840419	1043.795525	938.795351	993.9113912	742.8496387	705.6171273	712.8969784
ENSMUSG00000003208.9	Yju2	protein_coding	841.8194002	0.062508101	0.081541474	0.435488513	0.548905556	0.064676192	0.082935832	791.6627005	855.2433337	847.5847813	762.0435769	882.3264318	840.0532529	860.6762457	894.9648786
ENSMUSG00000003226.7	Ranbp2	protein_coding	28198.11286	-0.493519378	0.10161919	5.42612E-07	2.89534E-06	-0.514639286	0.102710152	34673.47959	32363.38517	27315.50146	31349.62604	33161.43944	23466.20095	22998.80025	20256.46999
ENSMUSG00000003227.4	Edar	protein_coding	10.98011003	0.987894935	0.535310932	0.007380645	0.017159826	1.453443493	0.542499086	7.695384695	9.774209528	10.26684123	3.17518157	2.300720813	13.37664415	13.73941555	27.51248271
ENSMUSG00000003228.9	Grk5	protein_coding	1754.427783	-0.021938014	0.081827419	0.785038353	0.850064795	-0.022706442	0.083247222	1756.471557	1779.883555	1852.594461	1788.685618	1647.316102	1660.487428	1646.767093	1903.216451
ENSMUSG00000003233.12	Dvl3	protein_coding	1357.635567	0.28749314	0.100357324	0.003238129	0.008159994	0.301708582	0.102476313	1303.405783	1270.647239	1189.812822	1177.992363	1302.20798	1362.634151	1516.242645	1738.141555
ENSMUSG00000003234.16	Abcf3	protein_coding	3033.497637	0.180380409	0.055939956	0.001149479	0.003206168	0.183232675	0.056359715	2952.141954	2937.149963	2780.032452	2848.137869	2916.163631	3161.346902	3336.715206	3336.293123
ENSMUSG00000003235.13	Eif2b5	protein_coding	3620.858175	-0.286728739	0.0726272	6.20121E-05	0.000223806	-0.294100963	0.073433072	3874.626194	3860.812763	3981.252876	3854.670426	3877.86493	3478.819256	3065.852442	2972.966514
ENSMUSG00000003269.17	Cyth2	protein_coding	2356.42231	-0.254682801	0.057281616	7.27352E-06	3.13622E-05	-0.258800971	0.057696943	2430.779641	2426.936226	2604.355391	2546.495619	2548.0483	2121.535763	2076.614522	2096.61302
ENSMUSG00000003271.17	Sult2b1	protein_coding	21.15996785	-0.021802848	0.270779167	0.922714087	0.948791625	-0.03164169	0.326150884	22.124231	17.59357715	22.81520273	16.93430171	27.60864976	17.83552554	17.66496285	26.70329204
ENSMUSG00000003273.14	Car11	protein_coding	16.45180959	0.654955589	0.393586611	0.024181808	0.04923381	0.934513577	0.414560304	17.31461556	13.68389334	7.985320954	9.525544711	12.65396447	13.37664415	25.51605745	31.55843605
ENSMUSG00000003279.17	Dlgap1	protein_coding	1.833637716	-0.019297267	0.58737937	0.948992748	0.96658628	-0.073128347	1.143135625	3.847692348	0	2.281520273	3.17518157	0	1.783552554	1.96277365	1.618381336
ENSMUSG00000003282.9	Plag1	protein_coding	147.5480119	-0.746251734	0.156310111	2.76144E-07	1.55346E-06	-0.795394308	0.154774858	184.6892327	186.687402	144.8765373	161.9342601	199.0123503	107.0131532	94.21313521	101.9580241
ENSMUSG00000003283.15	Hck	protein_coding	9937.092045	-0.087868641	0.063881736	0.164511687	0.254558669	-0.08971963	0.064543868	9991.495104	10474.04293	10330.72379	9782.734418	10254.31266	9320.845646	10213.29269	9129.289114
ENSMUSG00000003299.10	Mrpl4	protein_coding	2340.789004	-0.163509646	0.072040656	0.021408328	0.044236943	-0.167839907	0.072951521	2280.719639	2523.7009	2561.006506	2397.262086	2443.365503	2183.068326	2277.798821	2059.39025
ENSMUSG00000003308.15	Keap1	protein_coding	5477.884954	-0.388882146	0.094160422	2.27714E-05	8.93187E-05	-0.404684515	0.095538535	5994.704678	6136.248741	5982.146155	6041.312134	6000.27988	5209.75701	4446.663705	4011.967331
ENSMUSG00000003309.14	Ap1m2	protein_coding	87.78364967	1.300172894	0.288304989	5.43225E-07	2.89798E-06	1.417309134	0.28287454	39.43884656	43.98394287	84.41625009	47.62772355	55.21729951	107.9049295	138.3755423	185.3046629
ENSMUSG00000003316.14	Glg1	protein_coding	7414.065872	-0.110739235	0.094091394	0.228484902	0.332067901	-0.115851518	0.096200549	8591.897012	7921.019401	7017.956359	6931.421368	7712.016165	6699.023392	7083.650104	7355.543171
ENSMUSG00000003341.9	Atp8b3	protein_coding	15.92709132	-2.163925295	0.463111073	1.20848E-07	7.27978E-07	-2.578331976	0.4871939	25.01000026	23.45810287	23.95596286	20.10948328	23.00720813	5.350657662	4.906934126	1.618381336
ENSMUSG00000003344.14	Btbd2	protein_coding	1391.380498	-0.011271634	0.081621162	0.888277922	0.925417678	-0.011664529	0.083031259	1474.628092	1506.205688	1403.134968	1310.291595	1282.651853	1386.712111	1378.848489	1388.571186
ENSMUSG00000003345.16	Csnk1g2	protein_coding	8226.376574	-0.159323523	0.075044081	0.031197547	0.061600983	-0.163912277	0.076077485	8157.107777	9204.373112	8982.345313	8376.128983	8138.799876	7454.357899	7417.321624	8080.578009
ENSMUSG00000003346.14	Abhd17a	protein_coding	4215.352756	-0.340108075	0.099701546	0.000453431	0.00137563	-0.356178626	0.101566316	4229.575813	4483.42991	5379.824803	4554.268766	4313.851524	3782.914967	3512.383447	3466.572821
ENSMUSG00000003348.10	Mob3a	protein_coding	5861.55445	0.581749397	0.119347364	3.46665E-07	1.91524E-06	0.612177964	0.120126025	4514.305047	5296.644143	5302.253114	4647.407425	4699.222261	6237.975057	7970.823794	8223.804757
ENSMUSG00000003352.14	Cacnb3	protein_coding	672.4107161	0.852421241	0.135018949	2.65766E-11	3.02394E-10	0.88675844	0.133059193	549.2580826	485.7782135	552.127906	511.2042328	450.9412794	812.4081883	1112.89266	904.6751666
ENSMUSG00000003354.6	Ccdc65	protein_coding	1.883788758	-0.058696625	0.643727726	0.840829367	0.891917719	-0.283425189	1.411249971	2.885769261	1.954841906	0	5.291969284	0	0.891776277	0	4.045953339
ENSMUSG00000003355.7	Fkbp11	protein_coding	178.4905935	0.533979605	0.261173435	0.014899683	0.032128952	0.666682672	0.273813214	117.3546166	168.1164039	173.3955407	142.8831707	129.9907259	136.4417704	224.737583	335.0049365
ENSMUSG00000003360.15	Ddx23	protein_coding	6831.376369	-0.179355545	0.054250478	0.000863196	0.00247137	-0.182022369	0.054633606	7371.216615	6842.92409	7103.513369	7207.662165	7219.661911	6458.243798	6364.293561	6083.495441
ENSMUSG00000003363.15	Pld3	protein_coding	9742.616554	-0.864409835	0.071538111	1.10186E-34	1.92771E-32	-0.874256134	0.071169397	12767.60513	11835.59032	11773.78537	11198.8654	11144.69162	6308.425383	6274.98736	6636.981858
ENSMUSG00000003378.9	Grik5	protein_coding	248.1289	-0.010177981	0.113338656	0.926042233	0.950826631	-0.010874876	0.117154035	226.0519254	237.5132915	238.4188685	262.4816765	280.6879392	247.0220287	235.532838	257.3226324
ENSMUSG00000003379.7	Cd79a	protein_coding	17995.11041	2.545439782	0.205880417	9.52238E-37	2.00768E-34	2.630617745	0.207746148	5576.268135	5764.828779	8292.185431	6064.596799	4830.363347	28029.42016	39248.6033	46154.61731
ENSMUSG00000003380.11	Rabac1	protein_coding	3930.443028	0.289511537	0.105570841	0.004703091	0.011432385	0.305360298	0.108027275	3345.568496	3724.951251	3983.534396	3699.086529	3303.835088	4014.776799	4361.283051	5010.508615
ENSMUSG00000003382.18	Etv3	protein_coding	4804.778958	0.782982507	0.126866737	8.51056E-11	9.02185E-10	0.815275267	0.125595301	4006.409657	3903.819285	3875.162183	3503.283666	3408.517885	5364.034306	7033.599376	7343.405311
ENSMUSG00000003402.14	Prkcsh	protein_coding	4516.297999	-0.358546519	0.07692349	2.14365E-06	1.02163E-05	-0.368471718	0.077746696	4878.873897	4697.485099	4921.239228	4841.093501	5327.319043	4017.452128	3919.65898	3527.262121
ENSMUSG00000003410.8	Elavl3	protein_coding	1.582921981	-0.171717301	0.623170438	0.573984165	0.67699254	-0.687532025	1.222945447	1.923846174	2.932262858	2.281520273	2.116787714	0	0	0.981386825	2.427572004
ENSMUSG00000003411.10	Rab3b	protein_coding	7.431373358	-0.071399542	0.415945076	0.800365521	0.861956675	-0.153863391	0.608458533	8.657307782	9.774209528	12.5483615	3.17518157	4.601441626	4.458881385	4.906934126	11.32866935
ENSMUSG00000003418.11	St8sia6	protein_coding	1001.270958	1.469796311	0.183307547	1.65681E-16	4.07869E-15	1.515821317	0.183855737	587.7350061	635.3236193	654.7963182	494.2699311	577.4809241	1184.278896	1864.634968	2011.648
ENSMUSG00000003420.8	Fcgrt	protein_coding	5832.315624	-0.507610494	0.096086685	5.50589E-08	3.52594E-07	-0.526746132	0.096932606	6689.213147	7196.750475	6890.191223	6350.363141	5813.921495	4525.764605	4270.014076	4922.306832
ENSMUSG00000003421.13	Nosip	protein_coding	3072.95315	-0.086648676	0.070299772	0.211888463	0.312755173	-0.088865116	0.071183807	2959.837338	3401.424916	3188.424581	3023.831249	3142.784631	2982.991646	3010.89478	2873.436061
ENSMUSG00000003423.15	Pih1d1	protein_coding	2295.658846	-0.354950645	0.105204063	0.000501371	0.00150625	-0.373448708	0.10731214	2394.226563	2356.561917	2772.047131	2455.473748	2573.356229	2168.799905	1951.978395	1692.826877
ENSMUSG00000003429.11	Rps11	protein_coding	45578.41376	0.184208431	0.082992797	0.023812996	0.048575126	0.190672988	0.084363613	39376.32156	43976.12351	47870.85836	44064.11144	41138.0385	47334.593	50005.58429	50861.67943
ENSMUSG00000003435.9	Supt5	protein_coding	8665.886581	0.122212793	0.070914378	0.080807315	0.140031952	0.125376608	0.071807047	8642.878936	8734.233634	8148.449654	7860.691174	8516.118089	8539.649628	9339.858415	9545.213118
ENSMUSG00000003436.11	Dll3	protein_coding	2.641142537	-0.375605924	0.62170807	0.255220243	0.3631618	-1.140849774	1.002714676	3.847692348	5.864525717	4.563040545	1.058393857	1.150360407	0.891776277	2.944160475	0.809190668
ENSMUSG00000003437.14	Paf1	protein_coding	3226.48823	0.295539923	0.071362676	2.67638E-05	0.000103611	0.302841632	0.072115665	3005.047724	2895.120862	2920.345949	2889.415229	3124.378864	3415.503141	3653.70315	3908.390926
ENSMUSG00000003438.17	Timm50	protein_coding	2683.430997	-0.503807908	0.123451537	1.93835E-05	7.71463E-05	-0.535065071	0.125252948	2956.951569	2929.330595	3116.556692	3051.349489	3126.679585	2521.943311	2035.396275	1729.240457
ENSMUSG00000003444.8	Med29	protein_coding	517.954608	-0.162769573	0.108662372	0.122351979	0.198996414	-0.172745625	0.111811176	574.2680829	512.1685792	574.9431087	527.0801407	515.3614621	545.7670815	465.1773551	428.871054
ENSMUSG00000003452.15	Bicd1	protein_coding	254.4784794	0.325697325	0.181352145	0.04966835	0.092392644	0.378090378	0.192627169	272.2242336	219.9197144	203.0553043	245.5473748	202.4634315	385.2473516	276.7510847	230.6193403
ENSMUSG00000003458.12	Ncstn	protein_coding	4835.204778	-0.046130099	0.064220882	0.467860485	0.58042559	-0.047116405	0.064901796	4924.084282	5176.421366	4847.089819	4709.852663	4811.95758	4511.496185	4967.780109	4732.956216
ENSMUSG00000003464.13	Pex19	protein_coding	3058.504959	-0.309546701	0.05638552	3.05861E-08	2.06147E-07	-0.314272921	0.056747958	3261.881188	3353.531289	3383.494564	3274.670593	3230.212022	2773.424221	2609.507568	2581.31823
ENSMUSG00000003469.9	Phyhip	protein_coding	1710.456894	-1.871323567	0.651947982	0.000106369	0.000366856	-2.652788644	0.684487147	2311.501178	2470.920169	2600.933111	2492.517533	2615.919564	906.9364736	208.0540069	76.87311344
ENSMUSG00000003477.5	Inmt	protein_coding	5.937122088	2.216361893	0.716592806	2.01427E-05	7.982E-05	3.187428488	0.747642886	0.961923087	0.977420953	2.281520273	3.17518157	0	12.48486788	9.813868251	17.80219469
ENSMUSG00000003484.4	Cyp4f18	protein_coding	2250.842103	1.229912411	0.197764835	4.48396E-11	4.92477E-10	1.28428115	0.194968106	1319.758475	1541.392842	1649.539157	1444.707614	1360.876361	2481.813379	3455.463011	4753.185983
ENSMUSG00000003500.13	Impdh1	protein_coding	1685.65132	-0.162381825	0.091071246	0.068433661	0.121631354	-0.169311695	0.092919119	1648.736171	1863.941757	1836.623819	1621.459389	1823.321244	1426.842043	1595.734978	1668.551157
ENSMUSG00000003518.13	Dusp3	protein_coding	2113.221991	0.106831612	0.075641364	0.151736394	0.238106449	0.109993033	0.076734413	2205.689638	2030.103319	2048.805205	2083.977504	1892.342869	2295.432137	2103.111966	2246.313294
ENSMUSG00000003526.12	Prodh	protein_coding	345.1963107	0.052921433	0.125857096	0.661343022	0.751728397	0.057417628	0.131072617	315.5107725	331.345703	343.368801	383.1385762	326.7023555	414.6759688	333.6715206	313.1567885
ENSMUSG00000003527.9	Ess2	protein_coding	1478.497196	0.047920511	0.073808748	0.510267627	0.620582844	0.04927913	0.074844405	1453.465784	1460.266903	1568.545187	1343.101804	1472.46132	1465.188423	1538.814542	1526.1336
ENSMUSG00000003528.15	Slc25a1	protein_coding	2490.923099	-0.518781472	0.105651286	3.75514E-07	2.06078E-06	-0.542052383	0.106682876	2696.270413	2759.25935	2898.671506	2952.91886	2804.578671	2239.250231	1898.983507	1677.452254
ENSMUSG00000003531.15	Dgcr6	protein_coding	722.0377031	-0.193500746	0.124497201	0.105428599	0.175652619	-0.209042036	0.129111078	629.0976989	799.5303394	841.8809806	803.3209373	729.3284977	739.2825336	598.6459633	635.2146742
ENSMUSG00000003534.17	Ddr1	protein_coding	989.8662781	0.370522756	0.158064169	0.012003468	0.026504488	0.413835914	0.164740818	1107.173473	846.4465451	830.4733792	831.8975714	784.5457972	1438.435135	998.0704012	1081.887923
ENSMUSG00000003541.6	Ier3	protein_coding	460.6894738	-0.341843346	0.220055669	0.077357159	0.134952837	-0.421977154	0.238913956	593.5065446	550.2879964	500.7936998	429.7079059	470.4974063	506.5289253	409.2383061	224.9550057
ENSMUSG00000003545.3	Fosb	protein_coding	83.32989249	0.850090909	0.238566545	4.295E-05	0.000159778	0.950809771	0.232414482	50.02000052	53.7581524	65.02332777	77.26275154	63.26982236	91.85295652	110.8967112	154.5554176
ENSMUSG00000003546.10	Klc4	protein_coding	1086.408231	-0.157761822	0.086784987	0.063740837	0.114494937	-0.163871245	0.088388501	1154.307704	1205.160035	1186.390542	1030.875616	1083.639503	979.1703521	975.4985042	1076.223588
ENSMUSG00000003549.9	Ercc1	protein_coding	754.4366145	0.349562638	0.077912189	5.02869E-06	2.23067E-05	0.359550203	0.078786751	667.5746223	705.6979279	685.5968419	676.3136745	674.1111982	828.4601613	939.1871917	858.5512986
ENSMUSG00000003555.8	Cyp17a1	protein_coding	10.81768868	0.401037751	0.377980529	0.14700593	0.231967139	0.651051492	0.448942632	9.619230869	13.68389334	4.563040545	7.408756997	9.202883252	12.48486788	11.7766419	17.80219469
ENSMUSG00000003559.8	As3mt	protein_coding	958.5749141	0.763974498	0.115105929	4.32371E-12	5.51485E-11	0.791135901	0.114224066	738.7569308	771.1851317	828.191859	764.1603646	660.3068733	1150.391397	1302.300317	1453.306439
ENSMUSG00000003573.15	Homer3	protein_coding	682.5181751	-0.081955514	0.105615535	0.424466267	0.538257655	-0.086776371	0.108647456	659.8792376	723.291505	751.7609298	713.3574595	641.9011068	665.2651026	578.03684	726.6532197
ENSMUSG00000003575.13	Crtc1	protein_coding	818.4455195	0.519914912	0.129126818	2.29988E-05	9.01101E-05	0.554430647	0.130959853	733.9473153	692.0140345	728.9457271	627.6275571	698.2687668	824.8930562	1081.488281	1160.379418
ENSMUSG00000003581.14	Rnf215	protein_coding	1180.760514	0.288104055	0.085450772	0.00058337	0.001730469	0.29838467	0.086759137	1094.668473	1131.853463	1121.367214	1073.211371	1014.617879	1229.759486	1324.872214	1455.734011
ENSMUSG00000003585.13	Sec14l2	protein_coding	2516.128742	-1.56426599	0.735758718	0.001089502	0.003057547	-2.540600689	0.777814456	4091.058889	3488.41538	3535.215662	3504.34206	3628.236722	1477.673291	319.932105	84.15582945
ENSMUSG00000003604.14	Aven	protein_coding	900.9967217	-0.309183713	0.122221712	0.008410517	0.019270911	-0.331711969	0.125880704	982.1234718	871.8594899	1032.387923	1039.342767	954.7991374	895.343382	783.1466865	648.9709156
ENSMUSG00000003617.16	Cp	protein_coding	5052.314213	-0.19817565	0.13066513	0.112610745	0.18562525	-0.215736391	0.135976855	6440.075067	5322.057088	4534.521542	4788.173808	5564.293286	5122.362935	4279.827944	4367.202034
ENSMUSG00000003623.4	Crot	protein_coding	3020.137118	0.059561617	0.099933589	0.540819963	0.648027729	0.062696242	0.10251628	2883.845415	3356.463552	2977.383956	2952.91886	2682.640468	2852.79231	3049.168866	3405.883521
ENSMUSG00000003644.17	Rps6ka1	protein_coding	8405.3718	-0.743255842	0.06457223	1.67315E-31	2.14964E-29	-0.752175663	0.064415779	9845.282795	10546.37208	10111.69785	9326.566666	9751.605166	5794.762247	5787.238108	6079.449487
ENSMUSG00000003660.10	Snrnp200	protein_coding	12440.17641	0.09590465	0.085168347	0.251219419	0.358482132	0.099524809	0.086739982	13502.51437	11857.09358	10864.59954	11850.83601	12502.1169	12923.62181	13352.74914	12667.8799
ENSMUSG00000003662.10	Ciao1	protein_coding	2827.708295	-0.38857966	0.074189648	1.03259E-07	6.33947E-07	-0.398371324	0.074869265	3030.057724	3220.602039	3125.682773	3085.218092	3082.965889	2572.774559	2308.221813	2196.143473
ENSMUSG00000003665.7	Has1	protein_coding	50.6091512	0.852298283	0.579414124	0.021889126	0.045132142	1.43768308	0.627183025	41.36269274	20.52584001	12.5483615	35.98539113	43.71369545	169.4374926	66.73430411	14.56543202
ENSMUSG00000003680.16	Taf6l	protein_coding	1037.296591	-0.620305175	0.116218557	2.52338E-08	1.7181E-07	-0.649366834	0.116548387	1133.145396	1165.085776	1260.539951	1246.787963	1196.374823	894.4516058	749.7795344	652.2076783
ENSMUSG00000003721.14	Insig2	protein_coding	1471.046473	0.212385393	0.07347129	0.003363985	0.008443508	0.218152774	0.074394996	1344.768476	1358.615124	1415.683329	1373.795226	1440.251229	1590.928878	1514.279871	1730.049648
ENSMUSG00000003731.13	Kpna6	protein_coding	5041.557196	-0.415886737	0.088987659	1.73418E-06	8.46434E-06	-0.430645524	0.090052436	6088.011217	5499.947701	5216.696103	5497.297692	5605.706261	4553.40967	4069.811164	3801.577757
ENSMUSG00000003746.16	Man1a	protein_coding	13144.71945	0.906189358	0.140882366	1.0559E-11	1.27307E-10	0.941591868	0.138496502	9498.02856	10062.54871	10472.17805	9683.245396	9140.76379	14768.70692	18929.97047	22602.31373
ENSMUSG00000003752.9	Itpkc	protein_coding	451.0149908	0.143179217	0.121244332	0.219782854	0.321775977	0.154245789	0.125698858	418.4365428	483.8233716	465.4301356	365.1458806	431.3851524	483.3427421	433.7729767	526.7831248
ENSMUSG00000003762.13	Coq8b	protein_coding	848.5651638	-0.085152528	0.084104126	0.30247467	0.415342466	-0.088290235	0.085623818	839.7588549	928.5499051	921.7341901	820.255239	829.4098531	779.412466	816.5138385	852.8869639
ENSMUSG00000003778.14	Brd8	protein_coding	7737.272475	-0.443178033	0.068116286	4.21258E-11	4.66618E-10	-0.452179739	0.06854946	8794.862784	8525.06555	8277.355549	8666.128899	8763.445577	6765.014837	6225.918019	5880.388583
ENSMUSG00000003779.16	Kif20a	protein_coding	6243.407465	-1.414625619	0.327571562	1.34297E-06	6.67912E-06	-1.568548979	0.32453051	9110.373556	8117.481013	7660.204315	8312.625351	8342.413668	4597.998484	2627.172531	1178.990803
ENSMUSG00000003808.18	Farsa	protein_coding	3779.385255	-0.365140943	0.080641679	3.99059E-06	1.80889E-05	-0.376204218	0.081572995	4041.038888	4070.958268	4104.45497	4128.794435	4331.106931	3507.356097	3151.233096	2900.139354
ENSMUSG00000003809.14	Gcdh	protein_coding	2050.651803	-0.592211234	0.09508521	1.44028E-10	1.46995E-09	-0.611800273	0.095421273	2210.499254	2362.426443	2456.056573	2382.444572	2368.592077	1748.773279	1478.949945	1397.472283
ENSMUSG00000003810.13	Mast2	protein_coding	3371.157734	-0.970240008	0.159393448	8.83655E-11	9.34334E-10	-1.012501385	0.156114731	4519.114662	3950.735491	4037.150122	4061.057228	4218.371611	2630.740017	1953.941169	1598.151569
ENSMUSG00000003812.13	Dnase2a	protein_coding	4729.464468	-0.633615359	0.071401362	1.77617E-19	6.48145E-18	-0.644837392	0.071440046	5573.382366	5504.834806	5603.413789	5343.830583	5318.116159	3793.616282	3269.980901	3428.54086
ENSMUSG00000003813.15	Rad23a	protein_coding	16346.55743	-1.862496807	0.241167642	1.65946E-15	3.58454E-14	-1.956962398	0.245711848	22981.30447	21160.18621	22232.2743	23665.68664	23228.07733	8944.516058	4966.798722	3593.615756
ENSMUSG00000003814.8	Calr	protein_coding	43671.07237	-0.304941819	0.071515037	1.53044E-05	6.20833E-05	-0.312470982	0.072259967	48048.05819	45239.9288	47567.41616	45472.83366	49228.52324	40330.58212	38449.75442	35031.48239
ENSMUSG00000003824.12	Syce2	protein_coding	1485.462189	-1.057292438	0.326776097	0.000104154	0.000359689	-1.219767351	0.314315822	1820.920404	1857.09981	1786.430373	2067.043202	1917.650798	1359.067046	696.7846459	378.7012325
ENSMUSG00000003847.16	Nfat5	protein_coding	4348.90758	0.92786338	0.125431863	1.08354E-14	2.07522E-13	0.955508355	0.123625625	3396.55042	3011.433955	3134.808855	3209.050174	3329.143016	5076.882345	6392.753779	7240.638096
ENSMUSG00000003848.14	Nob1	protein_coding	1929.402445	0.186863748	0.068425544	0.005696804	0.013590789	0.191293765	0.069190488	1789.176942	1735.899612	1867.424343	1944.269515	1823.321244	2158.990366	2110.963061	2005.174475
ENSMUSG00000003849.8	Nqo1	protein_coding	997.1390596	-1.460084741	0.544085378	0.000404242	0.001239664	-1.92882034	0.545280622	1430.37963	1308.766656	1453.328414	1484.926581	1213.630229	701.8279299	280.676632	103.5764055
ENSMUSG00000003863.18	Ppfia3	protein_coding	8.375281552	-0.088940137	0.363922349	0.738126774	0.812753259	-0.164916026	0.493265799	6.733461609	8.796788575	7.985320954	6.350363141	13.80432488	8.025986492	8.832481426	6.473525343
ENSMUSG00000003865.16	Gys1	protein_coding	974.2743132	-0.070573936	0.108818952	0.503685949	0.61442612	-0.074996342	0.112152206	959.0373177	1151.401882	1019.839562	863.6493871	972.0545435	948.8499587	883.2481426	996.1137121
ENSMUSG00000003868.14	Ruvbl2	protein_coding	3571.186126	-0.487427667	0.117206229	1.47184E-05	5.98835E-05	-0.515270163	0.118921467	4033.343504	4051.409849	4109.018011	4056.823653	3870.962768	3355.75413	2739.050629	2353.126462
ENSMUSG00000003872.9	Lin7b	protein_coding	7.855291866	0.031261067	0.373534953	0.907503054	0.93843158	0.060181195	0.517961171	4.809615435	4.887104764	11.40760136	7.408756997	10.35324366	6.242433939	8.832481426	8.901097346
ENSMUSG00000003873.11	Bax	protein_coding	3242.587801	-0.362537375	0.084694377	1.25413E-05	5.16905E-05	-0.374681537	0.085779527	3360.959266	3490.370222	3666.403078	3676.860258	3538.50861	2917.891978	2854.854274	2434.85472
ENSMUSG00000003882.5	Il7r	protein_coding	2286.724154	2.420359086	0.228619403	1.33056E-27	1.18492E-25	2.522983465	0.231744342	725.2900075	918.7756956	970.786876	742.9924875	754.6364267	2875.086717	5064.937405	6241.287621
ENSMUSG00000003923.14	Tfam	protein_coding	4108.545992	0.258036496	0.070867657	0.000223702	0.000721627	0.264435477	0.071650559	3503.323883	3811.941716	4005.208839	4019.779868	3762.82889	4477.608686	4564.430124	4723.245928
ENSMUSG00000003929.11	Zfp81	protein_coding	1294.746923	0.102843213	0.068921072	0.130880459	0.210590253	0.105364431	0.069748254	1316.872706	1264.782713	1201.220424	1234.087237	1278.050412	1309.127575	1333.704695	1420.129622
ENSMUSG00000003934.5	Efnb3	protein_coding	76.62358974	-0.411365591	0.230973744	0.040200065	0.077099611	-0.508910471	0.248044855	89.45884708	63.53236193	94.68309131	83.61311469	100.0813554	83.82697003	50.05072808	47.7422494
ENSMUSG00000003948.17	Mmd	protein_coding	1479.248138	0.199743902	0.088796575	0.021631731	0.044672377	0.207747142	0.090451758	1260.119244	1320.495707	1510.36642	1520.911972	1379.282127	1593.604207	1638.915998	1610.289429
ENSMUSG00000003949.16	Hlf	protein_coding	60.02230259	-0.195084482	0.221719245	0.31738792	0.430940401	-0.247907386	0.247947045	59.63923139	63.53236193	83.27548995	60.32844984	52.9165787	50.83124779	39.25547301	70.3995881
ENSMUSG00000003955.8	Fam162a	protein_coding	2215.635651	-0.532739776	0.149761414	0.000143405	0.000482477	-0.579101864	0.152306256	2484.647334	2349.71997	2556.443465	2752.882421	2502.033884	2140.263065	1605.548846	1333.546221
ENSMUSG00000003970.9	Rpl8	protein_coding	64940.30399	0.037091079	0.078673258	0.631919471	0.726485935	0.038289376	0.079931574	60217.34716	62538.32482	71845.07338	64274.14213	62585.35792	68852.26279	65104.22059	64105.70309
ENSMUSG00000003992.15	Ssbp2	protein_coding	1769.247939	-0.374819882	0.119911159	0.001134392	0.003168387	-0.399855471	0.122847893	1968.094636	1873.715966	1948.418313	1986.605269	1952.16161	1777.31012	1411.234255	1236.44334
ENSMUSG00000004018.9	Fancl	protein_coding	1912.581324	-0.602540457	0.164901844	7.43937E-05	0.000264621	-0.659253222	0.166403378	2148.936176	2025.216214	2193.681742	2463.940899	2255.856757	1793.362093	1366.090461	1053.56625
ENSMUSG00000004031.13	Brinp2	protein_coding	41.7571066	-0.619796293	0.299909065	0.010593822	0.02371186	-0.790539703	0.309309744	69.25846226	43.00652192	61.60104736	38.10217884	35.6611726	31.21216969	33.36715206	21.84814803
ENSMUSG00000004032.10	Gstm5	protein_coding	2137.596239	-1.186755479	0.5520949	0.002460212	0.006368153	-1.665874401	0.550121666	2849.216183	2874.595022	2918.064429	3094.743637	2644.678575	1837.05913	574.1112927	308.3016444
ENSMUSG00000004035.12	Gstm7	protein_coding	35.02696773	0.312397607	0.233925958	0.123339787	0.200338834	0.397973954	0.258272785	31.74346187	31.27747049	39.92660477	30.69342185	23.00720813	34.7792748	40.23685983	48.55144007
ENSMUSG00000004040.16	Stat3	protein_coding	12125.98124	0.185749899	0.08480488	0.025605045	0.051727813	0.19255814	0.086265768	12022.11474	11701.68365	11517.11434	11148.06249	11157.34558	12972.6695	14628.55202	11860.30762
ENSMUSG00000004043.14	Stat5a	protein_coding	3096.672969	-0.274184026	0.085285821	0.001042574	0.002938554	-0.283998506	0.086617167	3284.967342	3341.802237	3232.914226	3292.663288	3441.878336	2961.589016	2812.654641	2404.914665
ENSMUSG00000004044.9	Cavin1	protein_coding	2702.488503	0.382868873	0.153312577	0.00766574	0.017734079	0.42447395	0.159190769	2811.701183	2280.323083	2370.499563	2565.546709	1947.560168	3926.490947	2794.989678	2922.796692
ENSMUSG00000004054.9	Map3k11	protein_coding	4225.419368	-0.084204939	0.059999033	0.156619403	0.244215387	-0.085768189	0.060547948	4293.062737	4429.671758	4440.979211	4239.92579	4190.762961	3851.58174	4160.098752	4197.271994
ENSMUSG00000004056.15	Akt2	protein_coding	7431.657201	-0.340210525	0.07027185	9.17636E-07	4.70315E-06	-0.348156131	0.07092886	7722.318542	8446.871874	8475.847813	8034.267767	7726.970851	6605.386883	6467.339178	5974.254701
ENSMUSG00000004069.17	Dnaja3	protein_coding	3144.338335	-0.48629208	0.086137262	7.73853E-09	5.81994E-08	-0.501408506	0.086838164	3415.788882	3514.805746	3532.934142	3537.152269	3666.198616	2810.878825	2360.235314	2316.712882
ENSMUSG00000004070.15	Hmox2	protein_coding	4093.450949	0.074355053	0.064019455	0.240482828	0.34580183	0.075930783	0.064689064	3995.828503	4121.784158	4146.663095	3812.334672	3983.698088	3999.616602	4405.445458	4282.237014
ENSMUSG00000004071.13	Cdip1	protein_coding	1456.865457	0.86188419	0.116993077	1.59748E-14	2.98309E-13	0.887707271	0.11559486	1111.021165	1049.750103	1116.804173	1115.547125	1130.80428	1691.699597	2108.0189	2331.278314
ENSMUSG00000004085.14	Map3k20	protein_coding	1939.272354	-1.193998428	0.215719371	2.56651E-09	2.09986E-08	-1.259900059	0.211493228	2474.06618	2521.746058	2363.655002	2586.714586	2459.470549	1499.967698	894.0433977	714.5153597
ENSMUSG00000004096.9	Cwc15	protein_coding	5131.253845	-0.083464599	0.065348201	0.196571517	0.294219173	-0.08530653	0.066058363	4930.817744	5203.789152	5312.519955	5314.195555	5459.610489	5138.414908	5011.942516	4678.740441
ENSMUSG00000004098.7	Col5a3	protein_coding	96.4004797	1.581367362	0.337341773	2.67079E-07	1.50659E-06	1.752201758	0.340543444	95.23038561	34.20973335	37.6450845	51.86129898	35.6611726	210.4592014	162.910213	143.2267482
ENSMUSG00000004099.16	Dnmt1	protein_coding	15109.90486	-1.062853174	0.149972149	1.0095E-13	1.64047E-12	-1.097251173	0.147486872	19658.82213	19368.5736	18094.73728	18426.63705	18854.40706	10774.44098	9039.554046	6662.066768
ENSMUSG00000004100.12	Ppan	protein_coding	3184.314768	-0.000666368	0.066235549	0.991881975	0.994947323	-0.00068156	0.066986299	3118.554648	3129.701891	3075.489327	3272.553805	3327.992656	3361.996564	3161.046964	3027.182288
ENSMUSG00000004105.8	Angptl2	protein_coding	1048.73423	0.022361444	0.173893357	0.889406306	0.926162977	0.02614504	0.188018763	1258.195398	995.9919509	1190.953582	970.5471667	792.5983201	1137.014753	819.457999	1225.114671
ENSMUSG00000004110.17	Cacna1e	protein_coding	2523.225791	1.905104087	0.135088281	6.0585E-46	3.24894E-43	1.934465553	0.135952802	1234.147321	1198.318088	1266.243751	1217.152935	1213.630229	3659.849841	4828.42318	5568.040985
ENSMUSG00000004113.18	Cacna1b	protein_coding	63.0365322	0.854665714	0.281038016	0.000291611	0.000921646	0.990938065	0.273540245	52.90576978	51.8033105	44.48964532	34.92699727	46.01441626	64.20789194	80.47371966	129.4705069
ENSMUSG00000004127.12	Trmt10a	protein_coding	789.989992	-0.183557595	0.114670195	0.097503035	0.164413485	-0.196043321	0.118306398	812.8250085	748.7044498	776.8576528	922.9194431	885.777513	785.6549	757.630629	629.5503396
ENSMUSG00000004151.17	Etv1	protein_coding	163.3751672	0.747089997	0.15314017	1.62461E-07	9.53053E-07	0.794351153	0.151656058	149.0980785	116.3130934	135.7504562	117.4817181	121.9382031	192.6236758	223.7561961	250.0399164
ENSMUSG00000004187.11	Kifc2	protein_coding	277.0220017	0.34655834	0.176310938	0.032412497	0.063744836	0.398208857	0.186140994	241.4426948	258.0391315	248.6857097	250.8393441	239.2749646	253.2644626	283.6207925	441.008914
ENSMUSG00000004207.14	Psap	protein_coding	194872.0369	-0.771329967	0.080886466	1.87422E-22	9.61192E-21	-0.78495932	0.080521969	240258.5675	235894.6824	230066.2228	222482.8558	227617.2122	146141.6209	135678.6914	120836.4424
ENSMUSG00000004221.16	Ikbkg	protein_coding	3739.028287	0.15842592	0.07147653	0.024687557	0.050135232	0.16256055	0.072369527	3676.470038	3718.109304	3568.297706	3363.575677	3567.267621	3732.083719	4230.758603	4055.663627
ENSMUSG00000004233.14	Wars2	protein_coding	608.8890207	0.392714403	0.088935679	6.27646E-06	2.73451E-05	0.406902903	0.090085432	606.0115448	524.8750516	536.1572641	527.0801407	517.6621829	696.4772723	750.7609212	712.0877877
ENSMUSG00000004263.15	Atn1	protein_coding	148.3198562	0.760235808	0.12939485	5.89489E-10	5.39374E-09	0.794300613	0.128253339	109.6592319	112.4034096	122.0613346	110.0729611	127.6900051	207.7838725	205.1098465	191.7781883
ENSMUSG00000004264.17	Phb2	protein_coding	10376.69708	-0.528145357	0.120353319	4.51709E-06	2.02118E-05	-0.558379833	0.121756141	11469.00897	11449.50904	12096.62049	12247.73371	11718.72146	9609.78116	7743.14205	6679.059772
ENSMUSG00000004266.15	Ptpn6	protein_coding	26314.37927	0.455527771	0.095182191	8.82613E-07	4.54252E-06	0.473351803	0.096284997	23152.52678	23942.90366	23835.04229	21374.26394	22542.46253	27619.20307	33908.87758	34139.75428
ENSMUSG00000004267.16	Eno2	protein_coding	71.78818102	0.794033541	0.222167582	4.84603E-05	0.000178554	0.885721549	0.218000628	57.71538522	40.07425906	61.60104736	64.56202526	48.31513707	114.1473634	106.9711639	80.91906678
ENSMUSG00000004268.11	Emg1	protein_coding	6822.958102	-0.153420572	0.08623306	0.069673779	0.123541747	-0.159291638	0.087811128	6804.643917	6533.081648	7206.181781	7532.589079	7430.177866	6811.387203	6460.46947	5805.133851
ENSMUSG00000004270.13	Lpcat3	protein_coding	5760.996694	-1.328616995	0.216823853	9.27693E-11	9.7838E-10	-1.393081509	0.215038532	7473.180462	7178.179477	7240.404585	8091.421035	7533.710302	4153.893898	2466.225092	1950.9587
ENSMUSG00000004285.12	Atp6v1f	protein_coding	5107.248192	-0.174112646	0.067368238	0.008911669	0.020294779	-0.178126884	0.068106306	5039.515052	5433.483076	5638.777354	5336.421826	5250.244895	4754.059332	4931.468796	4474.015202
ENSMUSG00000004296.14	Il12b	protein_coding	184.2017313	0.570423271	0.190957987	0.000918056	0.00261297	0.644966963	0.194589243	182.7653865	124.132461	148.2988177	151.3503215	152.9979341	230.0782794	300.3043685	183.6862816
ENSMUSG00000004317.14	Clcn5	protein_coding	944.1212146	0.293593946	0.101171798	0.00284527	0.007255983	0.30830127	0.103318874	850.3400088	918.7756956	830.4733792	807.5545127	927.1904877	989.8716674	1020.642298	1208.121667
ENSMUSG00000004319.15	Clcn3	protein_coding	14738.64161	-1.567533752	0.211773199	2.13392E-14	3.89059E-13	-1.631407548	0.213471043	21131.52637	17221.17977	16446.33889	20315.87008	23664.06392	8846.420667	5601.755998	4681.977204
ENSMUSG00000004328.15	Hif3a	protein_coding	315.533189	-1.604654138	0.281495512	1.49325E-09	1.2737E-08	-1.722057879	0.284868776	407.8553889	429.0877983	295.4568753	420.1823611	583.2327261	197.0825572	99.12006934	92.24773613
ENSMUSG00000004347.17	Pde1c	protein_coding	44.26994893	0.264492293	0.227225001	0.18283389	0.277649987	0.336004452	0.252240438	42.32461582	51.8033105	38.78584463	34.92699727	33.36045179	65.09966822	44.16240713	43.69629606
ENSMUSG00000004356.8	Utp20	protein_coding	2908.889698	0.463902398	0.077984758	1.37705E-09	1.18483E-08	0.476008399	0.078573357	2718.394644	2463.100801	2371.640323	2474.524837	2656.182179	3398.559391	3743.990738	3444.724673
ENSMUSG00000004359.16	Spic	protein_coding	14542.35633	-0.885082155	0.100169024	8.24337E-20	3.12842E-18	-0.903732745	0.099203019	17709.00403	17122.46025	15695.71872	19041.56388	18520.80255	10179.6262	8460.53582	9609.139181
ENSMUSG00000004360.9	9330159F19Rik	protein_coding	1.053659257	0.778293057	0.966186297	0.026330304	0.05301738	3.867620539	1.741147821	0	0	0	0	0	1.783552554	0.981386825	5.664334675
ENSMUSG00000004364.14	Cul3	protein_coding	8510.922568	-0.13704144	0.052559558	0.008635795	0.019732103	-0.138972389	0.052918774	8531.295858	8686.340007	8753.052526	9217.552099	8885.38378	7836.929922	7970.823794	8206.002562
ENSMUSG00000004371.15	Il11	protein_coding	8.136687669	0.021747455	0.381400732	0.936190172	0.958214977	0.042846523	0.535185497	2.885769261	10.75163048	11.40760136	9.525544711	5.751802033	9.809539046	6.869707776	8.091906678
ENSMUSG00000004383.18	Large1	protein_coding	462.6103071	-0.193995049	0.116858984	0.085260475	0.146544411	-0.207663963	0.120668437	495.3903898	521.9427888	483.6822978	472.0436601	462.4448834	495.82761	369.0014463	400.5493806
ENSMUSG00000004393.10	Ddx56	protein_coding	1857.613424	-0.106859819	0.076335683	0.155272738	0.242590912	-0.11008135	0.077459268	1896.912327	1828.754603	1959.825914	1893.46661	1971.717737	1879.864392	1813.602853	1616.762954
ENSMUSG00000004394.12	Tmed4	protein_coding	2080.149063	0.142641305	0.062591638	0.021319375	0.044078983	0.145497367	0.063197071	1981.561559	2017.396846	2018.004681	2002.481177	1983.221341	2071.596291	2286.631303	2280.299302
ENSMUSG00000004415.15	Col26a1	protein_coding	21.92439433	-0.499653398	0.374486528	0.071702948	0.126648169	-0.757000754	0.420322563	22.124231	40.07425906	23.95596286	17.99269557	25.30792894	24.96973575	8.832481426	12.13786002
ENSMUSG00000004446.12	Bid	protein_coding	3515.738966	0.084372524	0.072923218	0.240795718	0.346211387	0.086698082	0.073911394	3156.069648	3610.592999	3316.189716	3589.013568	3507.448879	3716.923522	3714.549133	3515.124261
ENSMUSG00000004451.14	Ralb	protein_coding	3108.392968	-0.551783722	0.071220718	3.44063E-15	7.09644E-14	-0.562688999	0.071463574	3284.005419	3680.967308	3678.95144	3533.977088	3505.148159	2467.544958	2447.578742	2268.970633
ENSMUSG00000004455.16	Ppp1cc	protein_coding	8485.853561	-0.463192708	0.063327247	1.33005E-13	2.12222E-12	-0.471178705	0.063645819	9323.920482	9962.851771	9419.256445	9301.165213	9370.835872	7125.292453	6974.716166	6408.790089
ENSMUSG00000004460.17	Dnajb11	protein_coding	8049.593652	-0.386475423	0.06961845	1.81351E-08	1.27126E-07	-0.395061719	0.070184391	8415.865088	8592.507596	8910.477425	8855.5814	9445.609298	6956.746736	6905.037702	6314.923972
ENSMUSG00000004462.7	Tbccd1	protein_coding	2768.604832	-0.985928666	0.163012754	1.11129E-10	1.15912E-09	-1.029437877	0.159578516	3513.905037	3152.182573	3326.456557	3530.801906	3593.72591	2175.934116	1536.851768	1318.980789
ENSMUSG00000004473.10	Clec11a	protein_coding	201.0546559	0.392062461	0.174495772	0.014517283	0.031394086	0.446748715	0.182778942	217.3946176	173.9809296	180.2401015	173.5765925	139.1936092	296.0697239	207.0726201	220.9090523
ENSMUSG00000004500.9	Zfp324	protein_coding	631.0786796	-0.20739511	0.087180691	0.015214586	0.032729869	-0.215378705	0.088734344	672.3842378	712.5398746	651.3740378	639.2698895	653.4047109	546.6588578	551.5393957	621.4584329
ENSMUSG00000004508.6	Gab2	protein_coding	2598.273175	-0.677140249	0.103245327	1.10668E-11	1.33168E-10	-0.700100627	0.103078788	3256.109649	3246.992405	2737.824327	2847.079475	3091.018412	2066.245634	1830.286429	1710.629072
ENSMUSG00000004530.12	Coro1c	protein_coding	5992.073536	-0.389228988	0.09194898	1.44739E-05	5.90154E-05	-0.404304898	0.093232019	6413.141221	6520.375176	6309.544314	6663.647722	7075.866861	5492.45009	5061.993244	4399.569661
ENSMUSG00000004535.12	Tax1bp1	protein_coding	22541.22666	-0.523617109	0.067576738	3.83611E-15	7.85957E-14	-0.533262653	0.067843651	26611.6022	25233.09932	23475.70284	25787.76632	26368.56124	17961.26599	18001.57853	16890.23681
ENSMUSG00000004552.16	Ctse	protein_coding	36391.65192	-1.810589356	0.62912671	0.000123061	0.000419292	-2.523664699	0.657213512	53988.89518	50221.84339	52003.83233	55415.38555	51996.29037	20373.52082	5499.691768	1633.755958
ENSMUSG00000004558.15	Ndrg2	protein_coding	451.6073189	-0.123984661	0.166337253	0.423095591	0.536906324	-0.142711995	0.178153432	477.1138511	486.7556345	561.2539871	445.5838137	370.4160509	341.5503141	408.2569193	521.9279808
ENSMUSG00000004561.14	Mettl17	protein_coding	1169.934323	1.195455408	0.122398226	1.48403E-23	8.30117E-22	1.216146206	0.121582653	724.3280845	761.4109222	768.8723319	800.1457557	855.8681425	1518.695	1862.672194	2067.482156
ENSMUSG00000004562.16	Arhgef40	protein_coding	448.5015615	-0.323104056	0.113565274	0.003199113	0.008072393	-0.343198552	0.116420252	554.0676981	519.9879469	473.4154566	465.693297	422.1822692	397.7322195	364.0945121	390.8390926
ENSMUSG00000004565.15	Pnpla6	protein_coding	2906.049555	-0.423437582	0.062080107	5.26019E-12	6.60684E-11	-0.430704276	0.062435641	3406.169651	3155.114835	3072.067047	3172.006389	3280.827879	2414.930158	2415.192977	2332.087505
ENSMUSG00000004567.16	Mcoln1	protein_coding	2304.49284	0.203427504	0.057724681	0.000377618	0.001167742	0.20683117	0.058176244	2223.004254	2157.168043	2132.080695	2151.714711	2228.248107	2414.038382	2597.730926	2531.9576
ENSMUSG00000004568.13	Arhgef18	protein_coding	6119.102538	1.594299997	0.210818551	6.4704E-15	1.27894E-13	1.658183827	0.21273981	3133.945417	3902.841864	3785.042132	2997.371402	3097.920575	7004.902655	10819.78975	14211.00651
ENSMUSG00000004591.16	Pkn2	protein_coding	9098.751189	-1.018186068	0.116219644	1.37492E-19	5.10023E-18	-1.039806391	0.114841627	11696.98474	11077.11166	10646.71435	11621.16455	11303.44135	6464.486231	5324.023526	4656.083103
ENSMUSG00000004609.11	Cd33	protein_coding	1744.221664	0.363724765	0.120976054	0.00173451	0.004645196	0.388678805	0.124087917	1377.47386	1691.915669	1683.761961	1723.065199	1339.019513	1888.782155	2028.526568	2221.228383
ENSMUSG00000004610.4	Etfb	protein_coding	588.2906218	-0.447982909	0.145052056	0.001033634	0.002916353	-0.488732958	0.14894908	515.5907746	637.2784612	698.1452034	755.6932137	690.2162439	530.6068848	461.2518078	417.5423846
ENSMUSG00000004612.9	Nkg7	protein_coding	3660.82786	-0.173745867	0.151788647	0.223987928	0.326730188	-0.194998975	0.16036204	2772.262337	4272.306984	4241.346187	3719.196013	4210.319088	3000.827172	3678.237821	3392.12728
ENSMUSG00000004626.14	Stxbp2	protein_coding	7435.479614	0.031692731	0.06309911	0.611849426	0.709662481	0.032347143	0.063746341	7237.509306	7838.916041	7218.730142	7169.559986	7399.118135	7167.205938	7621.450084	7831.347283
ENSMUSG00000004631.15	Sgce	protein_coding	365.5567483	0.482444439	0.127135957	6.8729E-05	0.000245961	0.514978429	0.129370658	351.1019267	331.345703	331.9611997	296.3502799	263.4325331	486.0180709	401.3872115	462.857062
ENSMUSG00000004633.17	Chn2	protein_coding	630.8876147	0.633521018	0.111686941	3.54653E-09	2.82485E-08	0.66043031	0.111860275	527.1338516	488.7104764	574.9431087	519.6713837	480.8506499	738.3907573	794.9233284	922.4773613
ENSMUSG00000004637.15	Wwox	protein_coding	343.278533	0.014720678	0.095954163	0.875170612	0.915862407	0.015435256	0.098254784	337.6350035	371.419962	345.6503213	320.6933386	333.6045179	362.9529447	342.504002	331.7681738
ENSMUSG00000004642.13	Slbp	protein_coding	11892.65005	-1.000944832	0.239500309	2.43129E-06	1.14609E-05	-1.091953632	0.231649959	14424.99861	13882.30979	15764.16432	15620.83493	14550.90878	10327.66106	6151.33262	4418.990237
ENSMUSG00000004654.6	Ghrhr	protein_coding	9.275877693	-0.95756502	0.602354948	0.013539444	0.029496688	-1.577479442	0.638848157	13.46692322	14.66131429	12.5483615	8.467150854	12.65396447	9.809539046	0.981386825	1.618381336
ENSMUSG00000004655.5	Aqp1	protein_coding	44211.2033	-1.795065106	0.650184041	0.000167952	0.000557608	-2.558377827	0.679894498	65832.09222	64954.50942	65801.32618	66901.07569	57504.216	25083.88312	6131.704884	1480.818922
ENSMUSG00000004661.15	Arid3b	protein_coding	1734.373931	1.526513264	0.160121313	2.74621E-22	1.38535E-20	1.561894538	0.160862139	958.0753946	1018.472633	1047.217805	1049.926706	932.9422897	2167.016353	3092.349886	3608.990379
ENSMUSG00000004665.10	Cnn2	protein_coding	13967.43203	0.501800994	0.123136905	2.00274E-05	7.94142E-05	0.532854136	0.124948646	10991.89511	12888.27268	13267.04039	11084.55886	11584.12929	14494.03983	17886.75628	19542.76382
ENSMUSG00000004667.18	Polr2e	protein_coding	3145.236457	0.146654813	0.071011149	0.036388733	0.070557874	0.150442532	0.07189412	2894.426569	2956.698382	3300.219074	3085.218092	2867.848493	3303.13933	3375.970679	3378.371038
ENSMUSG00000004668.14	Abca13	protein_coding	919.5505488	-1.633622298	0.280073414	7.02237E-10	6.31527E-09	-1.751035952	0.284001656	1527.533862	1664.547883	1196.657383	1048.868312	805.2522846	486.9098472	398.443051	228.1917683
ENSMUSG00000004677.17	Myo9b	protein_coding	9287.611814	-0.062815112	0.079917152	0.424260963	0.538108356	-0.064906219	0.081229154	9785.643563	10066.45839	9444.353168	8679.888019	9239.694785	8353.268386	9502.768628	9228.819567
ENSMUSG00000004698.11	Hdac9	protein_coding	1997.02398	0.578929294	0.092346568	1.17735E-10	1.22108E-09	0.597356716	0.092725232	1712.223095	1690.938248	1640.413076	1653.211204	1677.225473	2194.661418	2700.776543	2706.742784
ENSMUSG00000004707.14	Ly9	protein_coding	8332.751435	0.353688366	0.098101972	0.000212419	0.000689538	0.369713093	0.099820761	7722.318542	7730.422315	7388.703403	7155.800866	7553.266429	8253.389443	10235.86459	10622.2459
ENSMUSG00000004709.14	Cd244a	protein_coding	2793.763975	-0.344464246	0.114405094	0.00179365	0.004781775	-0.365888637	0.117180749	3144.526571	3085.717948	2492.560898	3196.349447	3330.293377	2588.826532	2295.463784	2216.373239
ENSMUSG00000004730.15	Adgre1	protein_coding	22060.00289	-1.39351854	0.134332159	5.10466E-26	3.82741E-24	-1.417505806	0.134366604	33715.4042	28896.47305	26058.38379	26784.77333	28655.47773	12838.01128	9528.284685	10003.21504
ENSMUSG00000004748.5	Mtfp1	protein_coding	545.4979863	-1.082541547	0.306956383	3.44055E-05	0.000130531	-1.224244771	0.295557314	657.9553915	690.0591926	783.7022136	685.8392192	654.5550713	495.82761	232.5886776	163.4565149
ENSMUSG00000004768.14	Rab23	protein_coding	421.8851275	0.337124423	0.127491106	0.005680149	0.013553678	0.363371065	0.131385044	430.9415429	361.6457525	382.1546457	385.2553639	345.108122	436.9703757	459.2890342	573.7161835
ENSMUSG00000004771.12	Rab11a	protein_coding	5538.076304	-0.207311232	0.096457807	0.027608363	0.05528396	-0.217118324	0.098564394	5367.530825	5600.622059	6099.644449	6550.39958	5603.40554	5480.856998	4903.989965	4698.161017
ENSMUSG00000004788.11	Eif2b2	protein_coding	2891.557609	-0.401615612	0.072221555	1.64908E-08	1.16549E-07	-0.41110993	0.0728236	3254.185803	3348.644184	3043.548044	3220.692506	3071.462285	2554.047257	2374.956117	2264.924679
ENSMUSG00000004789.10	Dlst	protein_coding	11775.1503	-0.625884042	0.105803036	8.63019E-10	7.65515E-09	-0.65011498	0.106004832	13311.09168	13156.08602	13650.33579	14018.42663	14010.23939	10189.43574	8198.505537	7667.081578
ENSMUSG00000004791.7	Pgf	protein_coding	20.64294651	0.857902214	0.401285018	0.004622417	0.01125847	1.125520917	0.397397025	15.39076939	18.5709981	11.40760136	19.05108942	6.902162439	20.51085437	30.42299158	42.8871054
ENSMUSG00000004798.14	Ulk2	protein_coding	3277.801264	-0.00963265	0.08497811	0.908064687	0.938894279	-0.00999723	0.086571109	3112.783109	3302.705399	3475.896135	3206.933386	3334.894819	3001.718948	3172.823606	3614.654713
ENSMUSG00000004814.10	Ccl24	protein_coding	1187.835479	1.028059306	0.176318141	4.13116E-10	3.90002E-09	1.076946123	0.172339235	843.6065472	946.1434823	668.4854399	791.6786049	943.2955333	1946.747613	2013.805765	1348.920843
ENSMUSG00000004815.12	Dgkq	protein_coding	1238.650699	0.334634621	0.082540012	3.60075E-05	0.000135898	0.345476147	0.083615782	1101.401935	1167.040618	1090.56669	1079.561734	1184.871219	1318.937114	1426.936444	1539.889841
ENSMUSG00000004821.1	Tmed11	protein_coding	15.48476979	1.411176439	1.270592797	NA	NA	4.907310773	1.614503237	0	0	3.422280409	3.17518157	0	8.917762769	8.832481426	99.53045214
ENSMUSG00000004837.2	Grap	protein_coding	5111.141304	1.609469401	0.180801021	9.99376E-20	3.75802E-18	1.656246473	0.182225019	2460.599256	2807.152976	3707.470443	2704.196304	2464.071991	6979.93292	9147.506597	10618.19994
ENSMUSG00000004843.7	Chmp2b	protein_coding	2795.351329	0.051152653	0.096578663	0.587445293	0.688773254	0.053664077	0.09891233	2388.455025	2723.094774	3083.474648	2929.634196	2657.332539	2858.142968	2813.636028	2909.040451
ENSMUSG00000004846.10	Plod3	protein_coding	2516.786912	-0.291120858	0.102373939	0.003433994	0.008609591	-0.306079015	0.104608206	2652.021951	2770.01098	2754.935729	2488.283957	2889.705341	2422.064368	2267.003566	1890.2694
ENSMUSG00000004849.14	Ap1s1	protein_coding	3194.157154	-0.669890276	0.139856481	3.56366E-07	1.96312E-06	-0.711078686	0.139676393	3516.790806	3830.512714	3748.537808	3741.422284	3861.759885	2813.554154	2229.710867	1810.968715
ENSMUSG00000004864.13	Mapk13	protein_coding	331.6859889	-0.665470392	0.272747721	0.003395072	0.008518067	-0.807496795	0.275643161	353.987696	461.3426897	441.4741727	411.7152103	307.1462285	336.1996564	212.9609411	128.6613162
ENSMUSG00000004865.16	Srpk1	protein_coding	6181.648713	0.331163113	0.066752035	5.08978E-07	2.72767E-06	0.338176416	0.067326964	5483.923519	5512.654174	5581.739347	5648.648014	5895.597083	6646.408592	7543.920525	7140.298453
ENSMUSG00000004880.11	Lbr	protein_coding	23924.70967	-1.048285207	0.146333094	5.73464E-14	9.74929E-13	-1.081468789	0.143927125	28840.37799	28759.63411	30654.50638	31652.32668	29211.1018	17673.22226	13354.71192	11251.79624
ENSMUSG00000004885.5	Crabp2	protein_coding	5.382736396	0.428696042	0.522017572	0.184830698	0.279958471	0.92481324	0.697431592	1.923846174	4.887104764	5.703800681	6.350363141	1.150360407	6.242433939	12.75802873	4.045953339
ENSMUSG00000004891.16	Nes	protein_coding	258.5709407	0.530992781	0.217500796	0.005463235	0.013076565	0.625303157	0.225061144	266.4526951	137.8163543	247.5449496	220.1459222	202.4634315	412.0006399	292.4532739	289.6902591
ENSMUSG00000004895.9	Prcc	protein_coding	2945.205971	-0.512584285	0.068662441	3.57708E-14	6.26255E-13	-0.522452873	0.068965994	3229.175803	3293.908611	3508.978179	3310.655984	3276.226438	2439.008117	2336.682031	2167.012608
ENSMUSG00000004896.16	Rrnad1	protein_coding	1510.680165	0.74473402	0.106661383	4.26201E-13	6.28799E-12	0.768476909	0.106041143	1192.784628	1104.485677	1216.050305	1172.700393	1291.854737	1770.17591	2066.800654	2270.589014
ENSMUSG00000004897.16	Hdgf	protein_coding	21275.01514	-1.048158286	0.236844736	7.58218E-07	3.94313E-06	-1.134386269	0.229362365	25824.74911	25451.06419	26463.35364	28249.59043	27677.67138	18021.015	10750.11128	7762.566077
ENSMUSG00000004902.7	Slc25a18	protein_coding	5.275490775	0.120432895	0.427007144	0.673784278	0.761135256	0.263012811	0.624792855	3.847692348	2.932262858	6.844560818	4.233575427	6.902162439	8.025986492	2.944160475	6.473525343
ENSMUSG00000004929.12	Thop1	protein_coding	1616.792703	-0.817069058	0.205705742	8.83198E-06	3.74664E-05	-0.895331631	0.201471772	2034.467329	1861.986915	1869.705863	2083.977504	1929.154402	1473.214409	951.9452204	729.8899824
ENSMUSG00000004931.11	Apba3	protein_coding	1091.759758	-0.171251378	0.074200717	0.019207178	0.0402107	-0.176056733	0.075190191	1174.508089	1122.079254	1140.760136	1062.627432	1204.427346	973.8196944	1045.176969	1010.679144
ENSMUSG00000004933.17	Matk	protein_coding	499.8749488	0.906730683	0.204751368	8.93569E-07	4.59507E-06	0.979118799	0.199261569	279.9196183	423.2232725	416.3774497	372.5546376	340.5066803	538.6328713	722.3007033	905.4843573
ENSMUSG00000004934.14	Pias4	protein_coding	1966.473467	-0.260419763	0.068485779	0.000117703	0.000402703	-0.266440955	0.069189947	2095.068483	2096.567944	2240.452908	2098.795018	1965.965935	1722.019991	1707.613076	1805.30438
ENSMUSG00000004936.8	Map2k1	protein_coding	5397.456911	0.386783066	0.076197568	2.45542E-07	1.3937E-06	0.397079377	0.076937413	4629.735817	4935.975811	5188.1771	4885.546043	4481.804144	5995.41191	6600.807786	6462.196673
ENSMUSG00000004937.6	Sgta	protein_coding	3342.383093	-0.295096226	0.079181505	0.000149942	0.000502618	-0.304090466	0.080210285	3516.790806	3502.099274	3684.65524	3648.283624	3642.041047	3190.775519	2910.793323	2643.625912
ENSMUSG00000004945.15	Tmem242	protein_coding	2247.832243	-0.202355443	0.090027185	0.021654995	0.044705449	-0.210686341	0.09174774	2207.613485	2568.662264	2372.781084	2488.283957	2204.090539	2147.397275	2114.888608	1878.940731
ENSMUSG00000004947.15	Dtx2	protein_coding	1261.152622	0.153679967	0.086995084	0.071576866	0.126461691	0.159667033	0.088615288	1132.183473	1285.308553	1234.302467	1173.758787	1215.93095	1236.00192	1345.481337	1466.25349
ENSMUSG00000004951.10	Hspb1	protein_coding	392.8995247	0.567035722	0.248382073	0.007324871	0.017051045	0.688515087	0.256745577	455.9515432	299.0908115	266.9378719	342.9196096	232.3728021	699.1526011	463.2145815	383.5563766
ENSMUSG00000004952.13	Rasa4	protein_coding	5102.769439	-0.595856504	0.077826353	5.77092E-15	1.14527E-13	-0.609084804	0.077999232	5970.656601	6163.616528	5707.222962	5398.867063	6055.49718	3862.283055	4063.922843	3600.089281
ENSMUSG00000004961.7	Syt5	protein_coding	3.851851761	-0.15715415	0.478464007	0.599102156	0.699084767	-0.38877512	0.739549105	3.847692348	2.932262858	3.422280409	5.291969284	5.751802033	5.350657662	0.981386825	3.236762671
ENSMUSG00000004980.16	Hnrnpa2b1	protein_coding	79049.06873	-0.203789252	0.087945527	0.018026287	0.038021382	-0.21178486	0.089546681	78790.15813	77908.2693	84392.29412	87771.54415	87711.52992	78726.00973	71591.18751	65501.55699
ENSMUSG00000004994.12	Ccdc130	protein_coding	700.6715555	0.443475526	0.098722756	3.78773E-06	1.72645E-05	0.462358151	0.100019015	567.5346213	627.5042517	641.1071966	604.3428922	629.2471424	758.0098354	843.0112828	934.6152213
ENSMUSG00000004996.9	Mri1	protein_coding	1394.6502	0.226265249	0.074019902	0.001924138	0.005092772	0.232471568	0.074949762	1215.870782	1310.721498	1424.80941	1315.583564	1278.050412	1550.798946	1536.851768	1524.515218
ENSMUSG00000005034.15	Prkacb	protein_coding	7276.19838	0.709002037	0.12871113	6.40181E-09	4.88009E-08	0.743685789	0.128091209	5710.937367	6426.542764	6024.35428	5232.699228	5642.517794	7949.293733	10130.8562	11092.38567
ENSMUSG00000005043.13	Sgsh	protein_coding	1434.322249	0.431841153	0.143868981	0.001449292	0.003950401	0.471180978	0.147953772	1229.337705	1430.944275	1297.044275	1115.547125	1191.773381	1429.517372	1659.525121	2120.88874
ENSMUSG00000005045.16	Chd5	protein_coding	12.38546989	0.147377215	0.368483645	0.58269673	0.684441833	0.271288335	0.493745345	14.4288463	20.52584001	6.844560818	8.467150854	6.902162439	19.61907809	11.7766419	10.51947868
ENSMUSG00000005054.7	Cstb	protein_coding	4053.429529	-0.461317993	0.112544555	2.08926E-05	8.25396E-05	-0.48634959	0.114297174	4550.858124	4481.475068	4364.548281	4551.093584	4754.43956	3646.473196	3426.021407	2652.527009
ENSMUSG00000005057.13	Sh2b2	protein_coding	417.0077959	0.066324527	0.089363173	0.448664982	0.561981709	0.069097372	0.091200486	428.0557737	415.4039049	391.2807268	385.2553639	426.7837108	411.1088637	448.4937791	429.6802446
ENSMUSG00000005069.12	Pex5	protein_coding	2095.426033	-0.384392142	0.075489191	2.2718E-07	1.29995E-06	-0.394452788	0.076213923	2274.948101	2329.19413	2386.470205	2258.61249	2260.458199	1918.210772	1674.245924	1661.268441
ENSMUSG00000005078.16	Jkamp	protein_coding	1216.851203	0.22943196	0.071861221	0.001208279	0.003353492	0.235352318	0.072708758	1044.648472	1162.153513	1176.123701	1166.35003	1157.262569	1334.989087	1316.039733	1377.242517
ENSMUSG00000005087.17	Cd44	protein_coding	20769.84178	-0.290079932	0.070042888	2.70235E-05	0.000104551	-0.297001235	0.07076175	22701.38485	21298.97998	22373.72855	22900.46788	22363.0063	19486.20343	18254.77633	16780.18688
ENSMUSG00000005089.15	Slc1a2	protein_coding	294.5920101	0.295289174	0.178373487	0.071388615	0.126209029	0.342399545	0.189905729	325.1300034	279.5423925	254.3895104	226.4962853	253.0792894	270.2082119	310.1182367	437.7721513
ENSMUSG00000005102.13	Eif2ak4	protein_coding	1876.773093	0.258137885	0.057416367	5.73458E-06	2.5162E-05	0.262325696	0.057832629	1809.377327	1770.109345	1724.829326	1708.247685	1717.488087	2040.384122	2118.814155	2124.934694
ENSMUSG00000005103.12	Wdr1	protein_coding	19135.38228	0.206822906	0.062707577	0.000860127	0.002463155	0.210907946	0.063284721	18217.86134	18024.61979	17814.11029	17685.76135	18600.17741	19876.80144	22441.37253	20422.35407
ENSMUSG00000005107.13	Slc2a9	protein_coding	469.775488	0.651431683	0.130347624	1.34593E-07	8.01775E-07	0.687591009	0.130411338	358.7973114	455.478164	388.9992065	358.7955174	348.5592032	539.5246475	666.3616543	641.6881996
ENSMUSG00000005124.10	Ccn4	protein_coding	99.67635631	-0.172896369	0.252892342	0.420535782	0.534703194	-0.235988689	0.292974566	164.4888479	85.03562289	87.83853049	94.19705325	96.63027415	123.0651262	62.80875681	83.34663879
ENSMUSG00000005125.13	Ndrg1	protein_coding	2610.0162	0.351037281	0.112522535	0.001230137	0.003407638	0.372049755	0.115121575	2192.222715	2410.320069	2530.205982	2469.232868	2151.17396	3499.330111	2963.788212	2663.855679
ENSMUSG00000005131.4	4930550C14Rik	protein_coding	93.84536259	-1.227258034	0.243394966	3.82074E-08	2.52275E-07	-1.310751819	0.23836431	105.8115396	110.4485677	112.9352535	140.766383	134.5921676	69.5585496	40.23685983	36.41358005
ENSMUSG00000005142.10	Man2b1	protein_coding	13961.07445	-0.118898847	0.095307917	0.201495747	0.299879161	-0.124525446	0.097491019	14644.31708	15656.32882	14235.54574	13165.36118	14338.09211	11851.70672	13133.89988	14663.34409
ENSMUSG00000005148.8	Klf5	protein_coding	316.6876631	-1.663121829	0.338957492	9.44498E-08	5.84371E-07	-1.84096287	0.344937523	373.2261577	349.9167011	456.3040545	500.6202943	490.0535332	219.3769641	73.60401189	70.3995881
ENSMUSG00000005150.16	Wdr83	protein_coding	1292.166821	-0.070754248	0.080540272	0.371686138	0.487518139	-0.073145252	0.081880288	1310.139244	1238.392347	1313.014917	1365.328075	1356.274919	1363.525927	1210.049955	1180.609184
ENSMUSG00000005161.15	Prdx2	protein_coding	42539.19913	-1.833719377	0.354235157	2.22466E-08	1.5329E-07	-2.043245424	0.365285599	58439.7133	54133.48205	64020.59961	62882.35421	57592.79375	26723.85969	10613.69851	5907.091875
ENSMUSG00000005198.15	Polr2a	protein_coding	12371.64309	-0.076264586	0.09307409	0.402064779	0.517000311	-0.079726174	0.095145521	13758.38591	12789.55317	11681.3838	12078.39069	12823.06745	10677.23736	12184.89882	12980.2275
ENSMUSG00000005204.12	Senp3	protein_coding	6195.073465	-0.358862443	0.071691121	3.80025E-07	2.08321E-06	-0.367483595	0.072357799	6704.603916	6775.482044	6560.511544	7066.895782	6719.255135	5632.458965	5268.084477	4833.295859
ENSMUSG00000005220.10	Corin	protein_coding	1.186160077	0.811814428	0.918623677	0.028507833	0.056868123	3.306928798	1.509857168	0	0.977420953	0	0	0	2.675328831	0.981386825	4.855144007
ENSMUSG00000005225.15	Plekha8	protein_coding	359.9461786	-0.118455393	0.122712079	0.315445319	0.428680318	-0.127900732	0.127408729	357.8353883	376.3070668	416.3774497	371.4962437	337.0555991	395.948667	308.1554631	316.3935511
ENSMUSG00000005233.16	Spc25	protein_coding	4264.942843	-1.59275374	0.330139611	1.41151E-07	8.3841E-07	-1.756568374	0.333710848	5521.438519	5526.338067	5670.718638	6449.852163	5805.868972	2922.35086	1499.559069	723.416457
ENSMUSG00000005237.14	Dnah2	protein_coding	144.2820224	-0.521404988	0.134592302	4.31092E-05	0.000160298	-0.558861368	0.136635866	175.0700018	173.9809296	164.2694596	164.0510478	142.6446904	112.3638109	106.9711639	114.9050748
ENSMUSG00000005251.15	Ripk4	protein_coding	11.57923143	1.464472738	0.454608187	8.25954E-05	0.000290775	1.778596263	0.451793973	7.695384695	8.796788575	6.844560818	2.116787714	4.601441626	23.1861832	21.59051015	17.80219469
ENSMUSG00000005262.13	Ufd1	protein_coding	3465.115227	-0.101431283	0.080343077	0.19923039	0.297207018	-0.104827752	0.081657622	3447.532344	3584.202634	3302.500595	3732.955133	3724.866996	3411.044259	3476.072135	3041.74772
ENSMUSG00000005267.13	Zfp287	protein_coding	540.7106677	1.061471531	0.147061345	3.88188E-14	6.75749E-13	1.094589968	0.144693412	404.9696196	438.8620078	374.1693247	316.4597632	361.2131676	687.5595095	822.4021595	920.0497893
ENSMUSG00000005268.20	Prlr	protein_coding	69.75958658	0.695122302	0.295021985	0.00389827	0.009650027	0.857194402	0.296989492	59.63923139	72.3291505	45.63040545	28.57663413	60.96910155	70.45032588	112.8594849	107.6223588
ENSMUSG00000005299.6	Letm1	protein_coding	3295.226544	-0.162496022	0.062085684	0.008198327	0.018835459	-0.165681935	0.062668318	3460.037344	3539.24127	3586.549869	3297.955258	3290.030763	3112.299206	3110.014849	2965.683798
ENSMUSG00000005312.15	Ubqln1	protein_coding	7758.946723	-0.057774469	0.044846606	0.195337911	0.292692437	-0.058372467	0.045077048	7763.681235	7743.128788	7924.860667	7917.844443	8032.966719	7605.06809	7396.712501	7687.311344
ENSMUSG00000005320.9	Fgfr4	protein_coding	93.01875904	0.207435195	0.199407757	0.248282311	0.355050901	0.251878414	0.218165033	89.45884708	77.21625527	109.5129731	80.43793311	78.22450764	101.6624956	76.54817236	131.0888882
ENSMUSG00000005338.13	Cadm3	protein_coding	275.8405007	0.758760321	0.161538978	3.85063E-07	2.10848E-06	0.810639167	0.159694167	252.9857719	205.2584001	245.2634293	200.0364389	171.4037006	329.0654462	382.7408618	419.9699566
ENSMUSG00000005339.10	Fcer1a	protein_coding	124.1308348	-1.276995237	0.288807338	8.01734E-07	4.154E-06	-1.394849823	0.282647497	101.9638472	173.9809296	200.773784	207.4451959	124.2389239	76.69275982	61.82736998	46.12386807
ENSMUSG00000005354.16	Txn2	protein_coding	6586.1826	-0.433010344	0.119436525	0.000157814	0.000526788	-0.460228958	0.121803987	6955.665842	6770.59494	8042.358961	7720.983185	7198.955424	6234.407952	5218.033749	4548.460744
ENSMUSG00000005357.9	Slc1a6	protein_coding	1.991603019	-0.077174921	0.541063761	0.79950835	0.86130796	-0.242566551	0.95504868	1.923846174	1.954841906	3.422280409	2.116787714	1.150360407	1.783552554	1.96277365	1.618381336
ENSMUSG00000005360.14	Slc1a3	protein_coding	2259.907205	-0.961141577	0.111686512	5.50568E-19	1.8733E-17	-0.982393658	0.110361706	3048.334262	2687.90762	2630.592874	2426.897114	3074.913367	1418.816057	1296.411996	1495.384354
ENSMUSG00000005362.14	Crbn	protein_coding	5754.262616	-0.240112942	0.077883667	0.0017282	0.004631313	-0.247374259	0.078948674	6578.591992	6513.533229	5693.53384	6003.209956	5787.463205	5026.942873	5324.023526	5106.802305
ENSMUSG00000005364.11	Il5ra	protein_coding	614.5929284	2.791576558	0.253380239	1.40885E-30	1.69529E-28	2.922810719	0.254283033	225.0900023	139.7711962	246.4041894	164.0510478	110.434599	1068.34798	1490.726587	1471.917825
ENSMUSG00000005370.4	Msh6	protein_coding	5269.094752	-0.470627378	0.153372892	0.001022579	0.002887143	-0.517150923	0.157464421	6289.053142	5624.080162	5536.108941	5987.334048	6263.712414	5314.986611	3903.95679	3233.525909
ENSMUSG00000005371.15	Fbxo11	protein_coding	3761.301276	0.667720833	0.116198252	1.95151E-09	1.62965E-08	0.696633879	0.11607097	2908.855415	3016.32106	3126.823534	3200.583023	3003.591021	4087.902453	5056.104923	5690.228776
ENSMUSG00000005373.13	Mlxipl	protein_coding	45.16748858	1.124779155	0.577365564	0.004436722	0.010845809	1.661623819	0.583985444	49.05807743	22.48068191	26.23748313	25.40145256	1.150360407	69.5585496	87.34342744	80.10987612
ENSMUSG00000005374.13	Tbl2	protein_coding	1693.393671	-0.218465835	0.086534138	0.010015382	0.022531641	-0.226715847	0.088034809	1831.501558	1806.273921	1621.020154	1813.028677	1883.139985	1671.188743	1470.117464	1450.878867
ENSMUSG00000005378.17	Bud23	protein_coding	2319.049907	-0.1547378	0.06047635	0.009789279	0.022067252	-0.157620266	0.061017798	2399.998102	2404.455544	2418.411489	2404.670843	2435.312981	2281.163716	2157.088242	2051.298343
ENSMUSG00000005397.8	Nid1	protein_coding	3122.629335	0.025831849	0.120913415	0.824428077	0.879399455	0.027854391	0.12555319	3645.688499	2846.249814	3147.357216	2859.780201	3000.13994	3612.585698	3067.815215	2801.418092
ENSMUSG00000005410.6	Mcm5	protein_coding	14994.27572	-1.222305436	0.281711213	1.13636E-06	5.71725E-06	-1.335391864	0.274409289	20095.53521	19248.35082	19261.7349	19360.14043	18945.28554	11808.00968	7316.238781	3918.910404
ENSMUSG00000005413.8	Hmox1	protein_coding	48836.08918	-1.002722885	0.088814266	1.01885E-30	1.26297E-28	-1.015610403	0.088143222	64265.11951	61872.70115	58807.32579	60359.14326	55974.23666	32409.82523	26864.48295	30135.87885
ENSMUSG00000005417.17	Mprip	protein_coding	6814.655421	0.079633629	0.063107009	0.202340948	0.300882905	0.081271905	0.063747149	7160.555459	6703.152894	6480.658334	6501.713462	6501.837018	7259.058894	6803.954859	7106.312445
ENSMUSG00000005442.13	Cic	protein_coding	8473.662597	-0.073995781	0.07303048	0.30430186	0.417051963	-0.076043995	0.074026628	9131.535864	8811.449889	8162.138775	8346.493955	8747.340531	7614.877629	8611.669391	8363.794743
ENSMUSG00000005447.12	Pafah1b3	protein_coding	1159.965855	0.891786095	0.116922712	2.00815E-15	4.31508E-14	0.916819344	0.115456206	800.3200083	959.8273756	914.8896293	853.0654486	822.5076907	1419.707833	1835.193363	1674.215492
ENSMUSG00000005465.9	Il27ra	protein_coding	2804.187098	1.149297533	0.155859664	1.35564E-14	2.54498E-13	1.184076482	0.153766736	1783.405403	1997.848427	2160.599698	1725.181987	1825.621965	3272.818936	4827.441793	4840.578575
ENSMUSG00000005469.10	Prkaca	protein_coding	2886.701403	-0.463153803	0.055356751	3.05553E-17	8.27375E-16	-0.469259005	0.055570292	3223.404264	3249.924668	3287.670713	3189.999084	3158.889676	2401.553514	2350.421446	2231.747862
ENSMUSG00000005470.8	Asf1b	protein_coding	5208.131473	-1.717348572	0.294439774	6.92605E-10	6.23775E-09	-1.852256374	0.30031225	6794.062763	7010.063073	7079.557406	7616.202193	7227.714434	3214.853478	1778.272927	944.3255094
ENSMUSG00000005474.9	Myl10	protein_coding	16.5542438	-0.048179791	0.310173779	0.843605024	0.893902437	-0.077557415	0.39312502	20.20038483	13.68389334	26.23748313	10.58393857	13.80432488	19.61907809	13.73941555	14.56543202
ENSMUSG00000005481.18	Ddx39	protein_coding	8318.257767	-0.631869975	0.157807659	1.58293E-05	6.40443E-05	-0.684008101	0.15845186	9608.649715	9060.692232	9902.938743	10004.99713	9873.543369	7588.12434	6035.528975	4471.58763
ENSMUSG00000005483.10	Dnajb1	protein_coding	5561.233018	-0.919382504	0.129715499	1.08995E-13	1.75847E-12	-0.949154351	0.127754525	6735.385455	6422.633081	7037.349281	7033.027178	6713.503332	4317.088957	3215.023239	3015.853619
ENSMUSG00000005493.15	Msh4	protein_coding	7.467356132	-0.200007114	0.395794847	0.47257741	0.584894865	-0.385257702	0.536352669	9.619230869	8.796788575	7.985320954	6.350363141	8.052522846	9.809539046	5.888320951	3.236762671
ENSMUSG00000005501.14	Usp40	protein_coding	1097.043488	0.383446336	0.089384167	1.14079E-05	4.73913E-05	0.397541884	0.090584973	1012.905011	951.030587	960.5200348	892.2260213	1085.940224	1222.625276	1306.225864	1344.87489
ENSMUSG00000005505.12	Kbtbd4	protein_coding	1514.633419	0.039970699	0.065268067	0.535815115	0.643844671	0.04085412	0.06598381	1513.105016	1568.760629	1482.988177	1405.547042	1521.926818	1518.695	1537.833155	1568.211514
ENSMUSG00000005506.16	Celf1	protein_coding	14533.74918	-0.390107472	0.073294841	6.47826E-08	4.10495E-07	-0.399690417	0.073947299	15468.68516	14940.85668	15866.83274	17272.98774	16371.92931	12722.97214	11970.95649	11654.77319
ENSMUSG00000005510.9	Ndufs3	protein_coding	3497.262443	-0.265212471	0.076515346	0.000429439	0.001312365	-0.272866916	0.077490431	3700.518115	3585.180055	3667.543838	3810.217884	3930.781509	3358.429459	3056.038574	2869.390108
ENSMUSG00000005514.14	Por	protein_coding	4263.969953	-0.800166066	0.087132799	4.65308E-21	2.04603E-19	-0.815578545	0.086609432	5529.133904	5085.521217	5220.118384	4999.852579	4603.742347	3091.788352	2848.965953	2732.636885
ENSMUSG00000005533.10	Igf1r	protein_coding	1232.066215	-0.477881984	0.122819228	4.72854E-05	0.000174616	-0.508146973	0.124893131	1290.900783	1477.860481	1389.445846	1421.42295	1351.673478	1143.257187	978.4426647	803.5263332
ENSMUSG00000005534.10	Insr	protein_coding	2403.865089	-0.018499979	0.094009268	0.840449844	0.891784961	-0.019360933	0.096170848	2532.743488	2440.620119	2260.98659	2347.517574	2498.582803	2167.908129	2289.575463	2692.986543
ENSMUSG00000005540.10	Fcer2a	protein_coding	5668.668335	2.798312492	0.229924835	2.0065E-36	4.12469E-34	2.906731699	0.230619403	1667.01271	1617.631677	2057.931286	1640.510478	1263.095726	8102.679252	12257.52145	16742.96411
ENSMUSG00000005553.14	Atp4a	protein_coding	20.63858134	-0.701052106	0.367848466	0.012284617	0.027055378	-0.943604632	0.376859778	26.93384643	23.45810287	37.6450845	14.81751399	23.00720813	15.16019671	12.75802873	11.32866935
ENSMUSG00000005566.14	Trim28	protein_coding	10223.55214	-0.445732828	0.088916147	2.87559E-07	1.6107E-06	-0.461106321	0.089859336	10978.42819	10778.02085	11484.03229	11752.40539	11968.34967	9186.187429	8186.728895	7454.264432
ENSMUSG00000005575.16	Ube2m	protein_coding	5994.819751	-0.735940069	0.121460884	2.12127E-10	2.0931E-09	-0.766573069	0.120676573	6770.976609	7007.13081	7048.756882	7412.990573	7213.910109	4968.977415	4061.960069	3473.855537
ENSMUSG00000005580.11	Adcy9	protein_coding	270.376133	-0.721809261	0.188401136	2.23503E-05	8.78064E-05	-0.792358345	0.186876209	365.530773	375.3296459	285.1900341	289.9999168	289.8908224	238.1042659	166.8357603	152.1278456
ENSMUSG00000005583.16	Mef2c	protein_coding	8068.181136	2.105314575	0.165679764	5.97671E-38	1.53577E-35	2.153578367	0.167227585	3410.979266	3450.295963	4067.950646	3549.852996	3110.574539	11501.23864	16532.44246	18922.11458
ENSMUSG00000005609.16	Ctr9	protein_coding	3577.30568	-0.106049305	0.064954032	0.098819267	0.166269264	-0.108353743	0.065644867	3882.321579	3703.44799	3451.940172	3705.436893	3642.041047	3479.711033	3269.980901	3483.565825
ENSMUSG00000005610.17	Eif4g2	protein_coding	66089.12377	-0.311079438	0.072296809	1.27055E-05	5.22803E-05	-0.318904082	0.073057416	70348.32112	67990.37889	71564.44639	75751.36512	71340.75097	61502.24271	56764.39535	53451.08956
ENSMUSG00000005611.15	Mrvi1	protein_coding	885.1579345	-0.239413328	0.151521103	0.093030069	0.157994199	-0.267701027	0.159381313	1014.828857	902.1595394	914.8896293	962.0800158	931.7919293	1024.650942	681.0824567	649.7801063
ENSMUSG00000005615.15	Pcyt1a	protein_coding	8964.394063	-1.597451707	0.278946727	1.28464E-09	1.11191E-08	-1.712329001	0.2821293	12931.13206	11838.52258	11400.7568	12439.303	12006.31156	6036.433619	3027.578356	2035.11453
ENSMUSG00000005621.11	Zfp592	protein_coding	4361.024369	0.405900168	0.090823727	4.72428E-06	2.10663E-05	0.421032659	0.091995347	3959.275426	3700.515727	3781.619852	3901.239756	4004.404575	4529.331711	5337.762942	5674.044963
ENSMUSG00000005625.15	Psmd4	protein_coding	8522.993684	-0.47006488	0.09712838	6.42387E-07	3.38093E-06	-0.488931883	0.098218187	9237.347404	9296.250682	9874.41974	9817.661415	9537.63813	7815.527291	6564.496473	6040.608335
ENSMUSG00000005628.12	Tmod4	protein_coding	48.9827922	1.331631912	0.264574864	4.42056E-08	2.88635E-07	1.429303301	0.261147258	22.124231	32.25489144	26.23748313	33.86860342	35.6611726	59.74901055	82.43649331	99.53045214
ENSMUSG00000005640.11	Insrr	protein_coding	109.4157921	0.172070767	0.172007218	0.279702402	0.390696424	0.199497856	0.184551388	108.6973088	89.92272765	95.82385145	102.6642041	120.7878427	134.6582178	130.5244477	92.24773613
ENSMUSG00000005649.17	Cabp5	protein_coding	2.417386835	-0.577527573	0.737478998	0.103234048	0.172614214	-1.909252526	1.171771193	3.847692348	2.932262858	1.140760136	5.291969284	3.45108122	2.675328831	0	0
ENSMUSG00000005656.9	Snx6	protein_coding	4474.599872	0.210326485	0.05839319	0.000278463	0.000882013	0.213920207	0.058857361	4270.938506	4197.045571	4164.915258	4185.947704	4288.543596	4606.02447	5096.341783	4987.042086
ENSMUSG00000005667.8	Mthfd2	protein_coding	3620.241215	-0.799037295	0.163765008	1.32261E-07	7.90556E-07	-0.850817023	0.161271396	4478.713893	3733.74804	4140.959295	4233.575427	5144.411738	2768.96534	2622.265597	1839.290388
ENSMUSG00000005672.12	Kit	protein_coding	2099.378042	-0.233783506	0.115588647	0.036094241	0.07007064	-0.249627186	0.119104658	2146.050407	2485.581483	2303.194715	2201.459222	2024.634315	2124.211092	1911.741535	1598.151569
ENSMUSG00000005674.9	Tomm40l	protein_coding	2180.220178	-0.461431745	0.094488723	5.30407E-07	2.83696E-06	-0.479121281	0.095538143	2338.435024	2628.284942	2543.895104	2425.83872	2255.856757	1915.535443	1752.75687	1581.158565
ENSMUSG00000005681.12	Apoa2	protein_coding	17.50947301	-0.267039154	0.319894101	0.284757939	0.396456081	-0.413277611	0.386351946	9.619230869	21.50326096	23.95596286	23.28466485	18.4057665	11.5930916	14.72080238	16.99300402
ENSMUSG00000005682.9	Pan2	protein_coding	3584.491733	0.204553596	0.065312434	0.001537941	0.004168088	0.208943139	0.065966198	3395.588497	3311.502188	3198.691422	3458.831124	3568.417981	3738.326153	4007.983794	3996.592708
ENSMUSG00000005683.8	Cs	protein_coding	14379.50741	-0.43792754	0.107869895	2.66822E-05	0.000103327	-0.460293533	0.109591633	16238.22363	15603.54809	15548.56066	16270.68876	16440.95093	13357.02508	11852.20869	9724.853446
ENSMUSG00000005686.17	Ampd3	protein_coding	5266.028132	-1.544349282	0.256354111	2.20776E-10	2.17409E-09	-1.638831415	0.258240424	7487.609309	7142.992323	6549.103942	7186.494287	6956.229378	3606.343264	1770.421833	1429.030719
ENSMUSG00000005687.14	Bcas2	protein_coding	5361.834808	-0.619288583	0.1136455	1.35993E-08	9.77182E-08	-0.647117419	0.113962036	5871.578523	5674.906052	6314.107354	6620.253574	6531.746388	4570.353419	3868.626865	3443.106292
ENSMUSG00000005696.11	Sh2d1a	protein_coding	811.4839524	0.135768358	0.13002559	0.275171499	0.385853259	0.147929615	0.135562215	654.1076991	840.5820194	838.4587002	762.0435769	804.1019242	749.0920726	1010.82843	832.6571972
ENSMUSG00000005698.15	Ctcf	protein_coding	11054.81192	-0.260182223	0.040844093	1.56592E-10	1.58898E-09	-0.262309593	0.040993493	11572.89666	12009.57125	11792.03753	11678.31782	11897.02732	9866.612728	9749.096721	9872.935338
ENSMUSG00000005699.16	Pard6a	protein_coding	403.5475205	-0.512436877	0.14107521	0.000116447	0.000398792	-0.553257034	0.143573015	426.1319275	397.8103278	497.3714194	473.102054	496.9556956	362.0611684	316.0065577	258.9410137
ENSMUSG00000005705.10	Agrp	protein_coding	3.497689674	0.671563672	0.621969931	0.065509019	0.117227165	1.420323396	0.77117368	1.923846174	0.977420953	4.563040545	1.058393857	2.300720813	6.242433939	6.869707776	4.045953339
ENSMUSG00000005716.16	Pvalb	protein_coding	1.910418729	0.358895321	0.64558247	0.272173777	0.382563119	1.214428772	1.105966286	0	0.977420953	2.281520273	3.17518157	0	4.458881385	1.96277365	2.427572004
ENSMUSG00000005718.8	Tfap4	protein_coding	690.9985939	-0.037686795	0.136764753	0.772422993	0.839891086	-0.041503866	0.143509216	558.8773135	666.6010898	791.6875346	748.2844567	727.0277769	759.7933879	685.008004	590.7091875
ENSMUSG00000005732.14	Ranbp1	protein_coding	5443.341877	-0.329183329	0.165966145	0.032530382	0.063930805	-0.37325248	0.174593926	5596.46852	5417.844341	5848.677219	6585.326577	6312.027551	5760.874749	4749.912234	3275.603823
ENSMUSG00000005763.15	Cd247	protein_coding	2414.115776	0.663329341	0.144578908	9.86132E-07	5.02304E-06	0.707269803	0.144506343	1687.213094	2145.438991	2195.963262	1759.05059	1968.266656	2628.064688	3679.219207	3249.709722
ENSMUSG00000005774.12	Rfx5	protein_coding	3931.601002	1.040921574	0.103334599	5.16222E-25	3.41398E-23	1.057628969	0.102385353	2922.322338	2872.64018	2758.35801	2619.524796	2812.631194	4959.167876	6196.476414	6311.687209
ENSMUSG00000005779.12	Psmb4	protein_coding	10989.15679	-0.471826259	0.133822232	0.00020258	0.000660051	-0.507459638	0.136568919	11572.89666	11800.40316	12978.42807	13194.99621	12273.19518	10489.96435	8654.850411	6948.520265
ENSMUSG00000005800.3	Mmp8	protein_coding	2219.671907	-2.003628072	0.262744395	2.80216E-15	5.88173E-14	-2.12329401	0.268791304	2344.206563	4174.564889	3682.37372	3337.11583	2069.498371	976.4950232	639.86421	533.2566501
ENSMUSG00000005802.12	Slc30a4	protein_coding	1503.539698	0.723298673	0.131727356	6.63072E-09	5.04057E-08	0.759303676	0.130913984	1197.594243	1104.485677	1154.449258	1447.882796	1062.933016	1767.500581	2153.162694	2140.309316
ENSMUSG00000005803.14	Sqor	protein_coding	1491.010854	-0.692255585	0.138724322	1.16099E-07	7.02802E-07	-0.732524963	0.138224418	1728.575787	1866.87402	1933.588431	1786.56883	1447.153391	1215.491065	1058.916384	890.9189253
ENSMUSG00000005804.14	Bloc1s6	protein_coding	2236.063066	0.011817459	0.05598385	0.831488787	0.885040913	0.012009166	0.056436032	2188.375023	2226.56493	2179.99262	2315.765759	2235.15027	2193.769641	2248.357216	2300.529069
ENSMUSG00000005813.12	Metap1	protein_coding	3319.388325	-0.054174368	0.064750754	0.397699542	0.51299165	-0.055351403	0.065447545	3341.720804	3269.473087	3318.471236	3551.969783	3352.150225	3386.074524	3274.887836	3060.359106
ENSMUSG00000005823.9	Gpr108	protein_coding	3135.122422	0.03393705	0.057646464	0.55267359	0.658387424	0.034520686	0.058139262	3095.468494	3200.076199	3104.008331	3109.561151	3024.297509	3035.606447	3304.32944	3207.631807
ENSMUSG00000005824.7	Tnfsf14	protein_coding	497.8523247	-0.006924896	0.11134103	0.948799055	0.966508717	-0.007381897	0.114956001	422.2842352	511.1911583	560.1132269	491.0947495	509.6096601	510.0960304	517.1908569	461.2386807
ENSMUSG00000005836.10	Gata6	protein_coding	248.5429965	0.531824971	0.19939403	0.002868511	0.007310718	0.611917681	0.205239012	237.5950025	179.8454553	221.3074664	210.6203775	187.5087463	420.0266264	303.248529	228.1917683
ENSMUSG00000005846.12	Rsl1d1	protein_coding	7675.510203	-0.115723378	0.089707706	0.18776272	0.283494355	-0.120564109	0.091528762	8133.0597	7640.499588	7321.398555	8110.472124	8360.819435	7949.293733	7367.270896	6521.267592
ENSMUSG00000005864.7	Cnga2	protein_coding	1.064364841	0.630867839	0.871391659	0.058771305	0.106852192	3.133847776	1.658208051	0	0.977420953	0	0	0	0.891776277	0.981386825	5.664334675
ENSMUSG00000005871.15	Apc	protein_coding	4461.719024	0.61254635	0.120449075	1.01611E-07	6.2476E-07	0.643674344	0.120904619	4090.096966	3725.928672	3401.746726	3484.232576	3721.415915	4809.349461	5927.576424	6533.405452
ENSMUSG00000005873.6	Reep5	protein_coding	9082.297416	-0.453066174	0.081348576	1.34544E-08	9.67904E-08	-0.466062523	0.082050503	9620.192792	9945.258194	10756.22733	10552.18675	9782.664897	7977.830573	6801.992085	7222.02671
ENSMUSG00000005881.13	Ergic3	protein_coding	4062.976297	-0.28805981	0.058337122	6.23378E-07	3.28649E-06	-0.292820552	0.05875412	4193.022736	4499.068646	4520.83242	4244.159366	4361.016301	3675.901814	3522.197315	3487.611778
ENSMUSG00000005882.18	Uqcc1	protein_coding	1620.943816	-0.056476175	0.076871469	0.455696078	0.568968509	-0.058214226	0.078040119	1601.60194	1611.767151	1747.644529	1620.400995	1645.015381	1682.781835	1602.604685	1455.734011
ENSMUSG00000005883.15	Spo11	protein_coding	411.1432076	1.240944399	0.14524351	1.33153E-18	4.29925E-17	1.269667854	0.144230533	261.6430796	283.4520763	249.8264698	250.8393441	297.9433453	648.3213533	765.4817236	531.6382688
ENSMUSG00000005886.14	Ncoa2	protein_coding	5132.316086	0.166012331	0.084375753	0.045010765	0.084984734	0.172069429	0.085839265	4948.132359	5118.75353	4930.365309	4743.721266	4756.740281	4885.150445	5736.205993	5939.459502
ENSMUSG00000005893.14	Nr2c2	protein_coding	6392.062793	-0.032799473	0.060371826	0.583414692	0.685089428	-0.033418786	0.060938287	6555.505837	6665.033477	6338.063317	6182.078517	6496.085216	5965.983293	6422.195384	6511.557304
ENSMUSG00000005897.14	Nr2c1	protein_coding	533.568857	0.042270158	0.095287475	0.649749879	0.741798029	0.044290259	0.097532072	549.2580826	553.2202593	508.7790208	475.2188417	551.0226347	530.6068848	516.20947	584.2356622
ENSMUSG00000005899.14	Smpd4	protein_coding	3561.595483	-0.686568241	0.177790181	2.27314E-05	8.91901E-05	-0.750900156	0.177257111	4433.503508	4027.951746	3959.578433	4280.144757	4302.34792	3324.54196	2341.588965	1823.106575
ENSMUSG00000005907.14	Pex1	protein_coding	742.3733953	0.264550644	0.088092619	0.00216527	0.005674374	0.274709477	0.089581877	686.8130841	718.4044003	628.5588351	679.488856	728.1781373	782.0877949	825.34632	890.1097346
ENSMUSG00000005936.19	Kctd20	protein_coding	8716.597819	-0.958105022	0.088040734	9.88237E-29	9.86957E-27	-0.971441285	0.087349632	10364.72126	10772.15632	10929.62287	10853.829	10474.0315	6167.524731	5092.416236	5078.480631
ENSMUSG00000005947.11	Itgae	protein_coding	449.9737064	1.423858483	0.155332774	7.62482E-21	3.28253E-19	1.456285583	0.155507557	230.8615409	299.0908115	320.5535983	285.7663413	224.3202793	656.3473398	742.9098266	839.9399132
ENSMUSG00000005949.9	Ctns	protein_coding	1132.162685	0.101040038	0.072662111	0.158637097	0.246955693	0.103798242	0.073632999	1086.011165	1173.882564	1107.678092	1089.087279	1050.279051	1150.391397	1157.055067	1242.916866
ENSMUSG00000005950.14	P2rx5	protein_coding	71.48156702	-0.254754891	0.170164296	0.105853486	0.176184209	-0.292715796	0.181011133	79.83961622	65.48720383	82.13472981	80.43793311	75.92378683	69.5585496	61.82736998	56.64334675
ENSMUSG00000005951.13	Shpk	protein_coding	298.382788	0.242080981	0.129088648	0.049923997	0.092805212	0.262587728	0.133931333	250.1000026	303.0004954	317.1313179	252.9561318	265.7332539	319.2559071	304.2299158	374.6552792
ENSMUSG00000005958.15	Ephb3	protein_coding	62.50559301	0.053558311	0.186105644	0.752929056	0.824488567	0.064024982	0.203396268	72.14423152	53.7581524	61.60104736	66.67881298	52.9165787	75.80098354	58.88320951	58.26172808
ENSMUSG00000005968.14	Tuft1	protein_coding	264.8841212	-0.09198378	0.13537793	0.476130516	0.588406771	-0.101038487	0.141800463	268.3765413	304.9553373	234.9965881	296.3502799	253.0792894	277.3424221	267.9186033	216.0539083
ENSMUSG00000005973.6	Rcn1	protein_coding	3797.277077	-0.20984122	0.163533579	0.168504336	0.259677951	-0.239375898	0.173835476	4070.858504	3556.834847	3844.361659	4227.225064	4441.54153	4378.62152	3349.473234	2509.300261
ENSMUSG00000005980.15	Dnase1	protein_coding	1.531189633	-0.21446545	0.680235474	0.470199755	0.58258825	-1.063349052	1.472468395	0	3.909683811	0	2.116787714	3.45108122	0	1.96277365	0.809190668
ENSMUSG00000005981.11	Trap1	protein_coding	5557.58047	-0.236765297	0.083216471	0.003752411	0.009324517	-0.244965076	0.084521472	6011.05737	5963.245233	5834.988097	5720.618796	5985.325195	5469.263906	5048.253829	4427.891334
ENSMUSG00000005982.14	Naa60	protein_coding	3410.382772	0.159856171	0.087340849	0.061882863	0.111679046	0.166124366	0.088972916	3047.372339	3219.624618	3446.236372	3196.349447	3397.01428	3266.576502	3841.148034	3868.740583
ENSMUSG00000005983.15	1700037C18Rik	protein_coding	285.6442756	0.474341515	0.133504853	0.000181249	0.000597495	0.509893844	0.136196433	201.0419252	247.287501	284.0492739	266.7152519	233.5231625	335.3078801	379.7967013	337.4325085
ENSMUSG00000005986.16	Ankrd13d	protein_coding	309.8014759	0.632922671	0.177243223	9.02342E-05	0.000315104	0.697771531	0.178209599	231.823464	267.8133411	257.8117908	225.4378915	273.7857768	305.879263	400.4058247	515.4544554
ENSMUSG00000006005.18	Tpr	protein_coding	17645.4679	-0.17613263	0.0735398	0.015128581	0.032564732	-0.180979524	0.074499051	19553.01059	19139.8571	16942.56954	17516.41833	19155.80149	15884.31904	16406.82494	16564.94216
ENSMUSG00000006010.14	Odr4	protein_coding	2895.413454	-0.162224276	0.070727389	0.020133415	0.041936256	-0.166364628	0.07159002	3183.003495	3229.398828	2889.545425	2879.889684	2910.411829	2713.675211	2673.297712	2684.085445
ENSMUSG00000006014.16	Prg4	protein_coding	1050.761407	1.090034643	0.637763723	0.007856266	0.018117077	1.779985032	0.669624112	788.7769313	632.3913564	223.5889867	666.7881298	434.8362337	3904.19654	1201.217474	554.2956075
ENSMUSG00000006019.15	Dhx34	protein_coding	1514.200653	0.121584303	0.091586606	0.17485269	0.267838187	0.1268844	0.093519112	1546.772324	1493.499216	1389.445846	1369.561651	1519.626097	1445.569345	1599.660525	1749.470224
ENSMUSG00000006021.5	Kptn	protein_coding	691.5938374	0.108033136	0.087262635	0.206697682	0.306308929	0.112310007	0.088944462	623.3261603	714.4947165	711.8343251	645.6202526	660.3068733	721.447008	765.4817236	690.2396397
ENSMUSG00000006024.13	Napa	protein_coding	7890.922785	-0.848524065	0.097628333	3.3299E-19	1.17178E-17	-0.866935288	0.096786284	9288.329327	9188.734377	9973.665872	9768.975298	9279.957399	5858.970139	5217.052362	4551.697507
ENSMUSG00000006050.12	Sra1	protein_coding	2266.618705	0.004757337	0.064843947	0.940880938	0.961351147	0.004861223	0.065548103	2246.090408	2185.51325	2387.610965	2246.970158	2252.405676	2353.397595	2305.277652	2155.683939
ENSMUSG00000006057.15	Atp5g1	protein_coding	4367.73022	-0.59766159	0.158217899	4.66195E-05	0.000172493	-0.650085205	0.15964928	4763.443126	4668.16247	5257.763468	5261.275862	5326.168682	4042.421863	3207.172145	2415.434143
ENSMUSG00000006058.10	Snf8	protein_coding	3280.980558	-0.421656589	0.083548392	2.59609E-07	1.46747E-06	-0.434781702	0.084413262	3290.73888	3624.276893	3779.338332	3772.115706	3712.213032	2881.329151	2693.906835	2493.925638
ENSMUSG00000006095.12	Tbcb	protein_coding	2558.642401	-0.322418121	0.073367019	8.17723E-06	3.4905E-05	-0.330718197	0.07414391	2753.985798	2802.265872	2833.648179	2741.240089	2725.203803	2332.88674	2278.780208	2001.128522
ENSMUSG00000006127.9	Inpp5k	protein_coding	4015.727642	0.266682579	0.073502032	0.000231847	0.000745853	0.273774525	0.074364518	3736.10927	3694.651201	3677.810679	3720.254407	3790.437539	4069.175152	4795.056028	4642.326861
ENSMUSG00000006134.4	Crkl	protein_coding	5030.383045	-0.056436425	0.052352609	0.277641442	0.388345379	-0.057234331	0.052719784	5357.911594	4975.07265	4979.417995	5089.816057	5121.40453	4857.50538	4922.636315	4939.299836
ENSMUSG00000006143.12	Upk3bl	protein_coding	2.774484969	-0.167113344	0.600105457	0.587146656	0.68858086	-0.611859073	1.126863087	1.923846174	2.932262858	4.563040545	4.233575427	2.300720813	6.242433939	0	0
ENSMUSG00000006154.13	Eps8l1	protein_coding	1080.760127	1.35288952	0.546223625	0.000820317	0.00236066	1.819128251	0.543697412	594.4684677	666.6010898	362.7617233	564.1239257	585.5334469	513.6631355	3157.121417	2201.807807
ENSMUSG00000006169.20	Clint1	protein_coding	9921.113209	-0.205130752	0.05115842	5.40147E-05	0.00019731	-0.207820452	0.051472049	10351.25434	10968.61793	10133.37229	10397.66125	10380.85231	9130.897299	9136.711342	8869.53891
ENSMUSG00000006179.9	Prss16	protein_coding	131.6660342	-0.398687375	0.213361191	0.034674027	0.067605035	-0.48093451	0.227699587	119.2784628	202.3261372	127.7651353	112.1897488	174.8547818	100.7707193	115.8036454	100.3396428
ENSMUSG00000006191.17	Cdkal1	protein_coding	918.3039468	0.373192085	0.089074676	1.82839E-05	7.30764E-05	0.386920971	0.090299169	818.596547	844.4917032	862.414663	812.846482	778.7939952	978.2785758	1073.637187	1177.372422
ENSMUSG00000006204.7	Cdcp3	protein_coding	5.551267153	4.33514574	1.424828333	2.87409E-07	1.61022E-06	5.647480796	1.10054702	0	0	0	1.058393857	0	8.917762769	11.7766419	22.6573387
ENSMUSG00000006205.13	Htra1	protein_coding	1394.444239	0.201702452	0.099110986	0.036741795	0.071175325	0.211808708	0.10141076	1465.008861	1213.956823	1447.624613	1270.072628	1184.871219	1509.777237	1548.62841	1515.614121
ENSMUSG00000006215.12	Zbtb17	protein_coding	1618.646671	-0.072214082	0.078193929	0.348137909	0.46358178	-0.074511394	0.079418906	1536.19117	1714.396351	1789.852654	1661.678355	1547.234747	1563.283813	1559.423665	1577.112612
ENSMUSG00000006219.12	Fblim1	protein_coding	1262.628094	-0.87079404	0.120780013	5.01706E-14	8.61374E-13	-0.898020663	0.119235707	1657.393479	1471.018534	1591.36039	1419.306162	1501.220331	959.551274	793.9419415	707.2326437
ENSMUSG00000006221.7	Hspb7	protein_coding	99.58388303	-0.066993257	0.246916849	0.751060793	0.822996209	-0.091365351	0.287999881	156.7934632	86.9904648	98.10537172	80.43793311	87.4273909	115.0391397	61.82736998	110.0499308
ENSMUSG00000006235.6	Epor	protein_coding	5401.580162	-1.651483253	0.652433157	0.000400658	0.001229589	-2.395419952	0.676739249	7715.58508	7140.06006	7805.080853	8350.72753	7777.586709	3176.507098	978.4426647	268.6513017
ENSMUSG00000006241.16	Ccdc159	protein_coding	22.80500843	0.083876486	0.255415089	0.697998278	0.780950657	0.116618725	0.300545139	17.31461556	28.34520763	23.95596286	17.99269557	23.00720813	23.1861832	23.5532838	25.0849107
ENSMUSG00000006262.15	Mob1b	protein_coding	3118.780487	-0.3059507	0.086463871	0.00030414	0.000957931	-0.317023779	0.087775713	3339.796958	3254.811773	3068.644767	3533.977088	3642.041047	2870.627835	2716.478732	2523.865693
ENSMUSG00000006273.14	Atp6v1b2	protein_coding	9362.473008	-0.392169643	0.081471655	9.29306E-07	4.75604E-06	-0.404059836	0.082359566	10015.54318	10073.30034	10556.5943	10404.01161	10482.08402	8145.484513	8321.17889	6901.587206
ENSMUSG00000006276.10	Eps15l1	protein_coding	4069.943831	-0.102380277	0.061784295	0.094229235	0.159733835	-0.104391967	0.062379487	4171.860428	4201.932676	4040.572403	4196.531642	4286.242875	3650.932078	3941.24949	4070.229059
ENSMUSG00000006281.8	Tep1	protein_coding	5352.273365	-0.342136875	0.05502107	3.58367E-10	3.42776E-09	-0.34701974	0.055335808	5938.913139	5807.835301	5772.24629	5604.195472	5969.220149	4591.75605	4726.35895	4407.661568
ENSMUSG00000006288.8	Ttc5	protein_coding	2994.193672	0.345310696	0.107303041	0.000890877	0.002541478	0.364168219	0.109593585	2373.064255	2895.120862	2838.211219	2798.393357	2611.318123	3040.957104	3618.373224	3778.111228
ENSMUSG00000006289.14	Osgep	protein_coding	3029.364637	-0.027390242	0.074724272	0.710002759	0.790537037	-0.028187447	0.075802787	2848.25426	3016.32106	3286.529953	3157.188875	2949.524082	3114.082759	3000.099524	2862.916583
ENSMUSG00000006299.13	Aamp	protein_coding	6721.716375	-0.084596749	0.067948637	0.207692324	0.307593725	-0.086616982	0.068747109	6532.419683	6507.668703	7300.864872	7160.034441	6859.599104	6680.29609	6370.181882	6362.666221
ENSMUSG00000006301.17	Tmbim1	protein_coding	1712.995137	-0.435726967	0.11278952	6.1003E-05	0.000220422	-0.460099865	0.114769688	1846.892327	1860.032073	1843.46838	2037.408174	1954.462331	1647.110783	1252.249589	1262.337442
ENSMUSG00000006304.14	Arpc2	protein_coding	26323.22287	0.186058446	0.068483762	0.005949777	0.014138243	0.19047802	0.069251225	23745.0714	25739.40337	24777.31016	24635.17541	26102.82798	26815.71265	30366.07114	28404.21082
ENSMUSG00000006307.16	Kmt2b	protein_coding	6138.837015	-0.196408693	0.068564783	0.003728073	0.00926964	-0.201070602	0.069327551	6741.156993	6450.000867	6064.280885	6342.954384	6669.789637	5281.099112	5721.485191	5839.92905
ENSMUSG00000006310.10	Zbtb32	protein_coding	273.1565426	0.152904754	0.191537948	0.379712245	0.495725942	0.183823426	0.209264408	212.5850022	257.0617106	228.1520273	265.6568581	335.9052387	235.4289371	386.6664091	263.7961577
ENSMUSG00000006313.5	Upk1a	protein_coding	15.71389757	-0.315615613	0.377197746	0.249942341	0.356990195	-0.540918386	0.470163711	20.20038483	30.30004954	10.26684123	9.525544711	18.4057665	9.809539046	16.68357603	10.51947868
ENSMUSG00000006315.9	Tmem147	protein_coding	2486.558745	-0.315416284	0.103849748	0.001756455	0.004696318	-0.331862151	0.106073932	2647.212335	2580.391315	2799.425374	2805.802114	2637.776412	2484.488708	2056.005399	1881.368303
ENSMUSG00000006333.14	Rps9	protein_coding	80565.09122	-0.006605513	0.098735229	0.945306363	0.964304745	-0.006945619	0.101245018	70549.36304	80622.56729	93269.6895	82443.58947	76668.07001	80535.42379	78931.96096	81500.06568
ENSMUSG00000006335.16	Tfpt	protein_coding	975.0147907	-0.113875845	0.068525789	0.092541962	0.15728556	-0.116630148	0.069334445	976.3519332	991.1048461	1032.387923	1030.875616	990.46031	962.2266028	927.4105498	889.3005439
ENSMUSG00000006342.15	Susd2	protein_coding	762.2375927	-0.922957416	0.174194824	1.00094E-08	7.34637E-08	-0.975391298	0.170208433	1032.143472	879.6788575	777.998413	951.4960772	1030.722924	609.0831971	412.1824666	404.5953339
ENSMUSG00000006344.17	Ggt5	protein_coding	971.7782758	-0.046442244	0.067794402	0.488187689	0.599492927	-0.047550368	0.068596028	997.5142411	1009.675844	987.898278	980.0727114	942.1451729	930.1226568	992.1820802	934.6152213
ENSMUSG00000006345.10	Ggt1	protein_coding	172.0363894	1.538804181	0.2739056	2.31949E-09	1.91106E-08	1.647224512	0.275746655	74.06807769	110.4485677	102.6684123	103.722598	87.4273909	191.7318995	257.1233482	449.1008206
ENSMUSG00000006356.10	Crip2	protein_coding	2682.150292	-0.779614518	0.136337941	1.39238E-09	1.19635E-08	-0.816749054	0.134858122	3131.059648	2960.608066	3519.24502	3377.334797	3017.395346	2221.414706	1581.014175	1649.130581
ENSMUSG00000006360.11	Crip1	protein_coding	7022.046503	0.669923037	0.120095053	5.15129E-09	3.99095E-08	0.700712782	0.119939681	4603.763894	6205.645629	6223.987304	6116.458098	5291.65787	9317.278541	9253.496374	9164.084313
ENSMUSG00000006362.16	Cbfa2t3	protein_coding	2538.118721	0.373625725	0.099887325	0.000119341	0.000407743	0.390923842	0.101605267	2294.186562	2121.003467	2451.493533	2379.26939	2118.963869	2644.116661	3013.83894	3282.077349
ENSMUSG00000006369.14	Fbln1	protein_coding	192.9710219	0.528342376	0.255157069	0.014272689	0.03092207	0.655281147	0.267426098	235.6711563	128.0421448	159.7064191	134.4160198	135.742528	338.8749852	176.6496285	234.6652937
ENSMUSG00000006373.10	Pgrmc1	protein_coding	3603.6873	-0.289013989	0.091751836	0.001268855	0.003504658	-0.30091905	0.09336809	3577.39196	3949.75807	4093.047369	4074.816349	3692.656905	3492.1959	2926.495513	3023.136335
ENSMUSG00000006378.15	Gcat	protein_coding	44.63943252	0.659860116	0.278344221	0.004196678	0.010312148	0.807480344	0.282041221	23.08615409	44.96136383	43.34888518	26.45984642	36.81153301	61.53256311	48.08795443	72.82716011
ENSMUSG00000006386.15	Tek	protein_coding	402.7053392	0.774142771	0.135424366	1.43935E-09	1.23241E-08	0.810947267	0.134018352	322.2442341	264.8810782	362.7617233	325.9853079	294.4922641	492.2605049	545.6510748	613.3665262
ENSMUSG00000006389.13	Mpl	protein_coding	285.3260506	-0.2572291	0.198107262	0.149766864	0.235435189	-0.309768917	0.215064219	277.9957721	249.242343	338.8057605	354.561942	317.4994722	336.1996564	228.6631303	179.6403283
ENSMUSG00000006390.15	Elovl1	protein_coding	4217.227375	-0.365193757	0.094238196	7.08477E-05	0.000252992	-0.380328422	0.095718135	4697.070433	4513.72996	4320.058636	4776.531476	4784.348931	3882.79391	3671.368113	3091.917542
ENSMUSG00000006392.16	Med8	protein_coding	3145.104566	-0.456006382	0.095215921	8.66747E-07	4.47019E-06	-0.473853245	0.096317407	3255.147726	3395.56039	3623.054193	3660.984351	3635.138885	2804.636391	2540.81049	2245.504103
ENSMUSG00000006395.16	Hyi	polymorphic_pseudogene	569.296431	0.489954525	0.096193227	1.62259E-07	9.5255E-07	0.508838811	0.097142314	454.9896201	469.1620573	469.9931762	504.8538697	559.0751576	686.6677332	691.8777117	717.7521224
ENSMUSG00000006398.15	Cdc20	protein_coding	5376.807477	-1.684180155	0.314693544	9.99285E-09	7.33642E-08	-1.837367377	0.320609911	7578.030079	7070.663172	7302.005632	7390.764302	7488.846246	3469.901494	1799.863437	914.3854547
ENSMUSG00000006403.13	Adamts4	protein_coding	89.48891797	-0.522537295	0.293244659	0.028019648	0.056016588	-0.686532034	0.312484543	128.8976936	86.01304384	96.96461159	93.1386594	116.1864011	99.87894302	60.84598316	33.98600805
ENSMUSG00000006411.12	Nectin4	protein_coding	351.9046221	-0.141330923	0.123554237	0.233903232	0.338049408	-0.152696898	0.128277449	431.903466	356.7586478	328.5389193	368.3210622	341.6570407	353.1434057	339.5598415	295.3545938
ENSMUSG00000006412.10	Pfdn2	protein_coding	2232.78876	-0.013364961	0.098231261	0.889071282	0.925931369	-0.014045812	0.100701649	2015.228867	2118.071205	2362.514242	2387.736541	2321.4273	2421.172592	2227.748093	2008.411238
ENSMUSG00000006418.17	Rnf114	protein_coding	10848.24165	-0.062216732	0.089224817	0.476607267	0.588789466	-0.064810709	0.091055702	10738.90934	10649.00128	11294.66611	11538.60983	10927.2735	10942.09492	11485.17001	9210.208181
ENSMUSG00000006423.15	C330007P06Rik	protein_coding	3637.011224	-0.245386126	0.058455269	2.27103E-05	8.91357E-05	-0.249534905	0.058902187	3916.95081	3874.496657	3931.05943	3819.743429	3792.73826	3336.135052	3357.324329	3067.641822
ENSMUSG00000006435.16	Neurl1a	protein_coding	49.59286509	-0.023241558	0.221786357	0.905305429	0.937016003	-0.02994475	0.251716851	38.47692348	43.00652192	57.03800681	49.74451127	62.11946195	62.42433939	40.23685983	43.69629606
ENSMUSG00000006442.10	Srm	protein_coding	2387.18905	-0.398436872	0.158720829	0.007069188	0.016504138	-0.444134379	0.164887056	2583.725411	2286.187608	2571.273347	2811.094084	3000.13994	2358.748252	2026.563794	1459.779965
ENSMUSG00000006445.3	Epha2	protein_coding	232.6212565	0.640126076	0.137989901	8.56441E-07	4.41981E-06	0.680504922	0.138256516	213.5469253	171.0486667	211.0406252	180.9853495	172.554061	315.688802	265.9558296	330.1497925
ENSMUSG00000006456.10	Rbm14	protein_coding	2973.711876	-0.469911162	0.092622854	1.93584E-07	1.12255E-06	-0.487076464	0.093571472	3189.736956	3083.763106	3303.641355	3455.655942	3625.936001	2607.553834	2333.73787	2189.669947
ENSMUSG00000006457.4	Actn3	protein_coding	39.8461088	-1.220193429	0.37006861	7.42438E-05	0.000264173	-1.41968829	0.358302717	41.36269274	51.8033105	62.7418075	43.39414813	60.96910155	32.10394597	16.68357603	9.710288014
ENSMUSG00000006462.6	A530013C23Rik	lincRNA	12.06265325	-1.415959288	0.494322503	0.000258743	0.000823782	-1.79055036	0.49009884	15.39076939	19.54841906	17.11140204	10.58393857	19.55612691	3.567105108	5.888320951	4.855144007
ENSMUSG00000006463.13	Zdhhc24	protein_coding	1187.289184	-0.321160915	0.089816463	0.000255946	0.000816036	-0.333601743	0.091241856	1337.073091	1157.266408	1265.102991	1317.700352	1358.57564	1082.6164	940.1685785	1039.810008
ENSMUSG00000006464.9	Bbs1	protein_coding	187.2511562	-0.462672745	0.168134771	0.002861068	0.007294009	-0.517954256	0.173677061	227.9757716	235.5584496	181.3808617	229.6714669	180.6065838	181.0305842	131.5058346	130.2796975
ENSMUSG00000006471.18	Ndor1	protein_coding	662.924811	0.404439617	0.114161963	0.000235743	0.000757201	0.428303826	0.11647329	598.3161601	611.8655164	539.5795445	577.8830458	606.2399342	660.8062212	860.6762457	848.0318199
ENSMUSG00000006476.19	Nsmf	protein_coding	1246.486172	-0.019693555	0.065463197	0.761002194	0.83122574	-0.020131849	0.066187265	1252.423859	1244.256873	1278.792113	1187.517907	1302.20798	1265.430537	1235.566013	1205.694095
ENSMUSG00000006494.11	Pdk1	protein_coding	5286.936667	0.442446839	0.07753335	6.28685E-09	4.79543E-08	0.454093155	0.078171393	4718.232741	4984.846859	4730.732285	4250.509729	4528.96892	6032.866513	6670.486251	6378.850035
ENSMUSG00000006498.16	Ptbp1	protein_coding	21183.89176	-0.217868486	0.088440043	0.011898987	0.026306167	-0.226470565	0.090043429	22838.93985	21658.67089	21756.57732	22679.26356	23087.73336	21016.49152	19685.63833	16747.81925
ENSMUSG00000006517.5	Mvd	protein_coding	604.8090464	0.185108612	0.107809156	0.076673127	0.133921454	0.196192603	0.110822971	531.9434671	575.7009412	606.8843925	555.6567748	597.037051	577.8710275	746.8353739	646.5433436
ENSMUSG00000006519.11	Cyba	protein_coding	16106.45849	-0.513793443	0.085001275	6.37205E-10	5.7874E-09	-0.52888215	0.085566602	16749.00479	19404.73818	19924.51654	17775.72482	17151.87366	12760.42675	12970.98967	12114.39349
ENSMUSG00000006522.17	Itih3	protein_coding	133.6312742	-0.585599569	0.181228298	0.000379475	0.001173192	-0.653289192	0.183820017	179.8796173	144.658301	118.6390542	141.8247768	188.6591067	97.20361419	101.082843	97.10288014
ENSMUSG00000006526.13	Stimate	protein_coding	1190.371939	-0.133699848	0.092367086	0.138877305	0.221078044	-0.139614915	0.094335371	1196.63232	1225.685875	1270.806792	1179.050756	1294.155457	999.6812064	1114.855433	1242.107675
ENSMUSG00000006527.16	Sfmbt1	protein_coding	2944.36296	-0.32605133	0.08528953	9.59531E-05	0.000333095	-0.337396049	0.086498419	3238.795034	3178.572938	3247.744108	3252.444322	3051.906159	2769.857116	2569.270708	2246.313294
ENSMUSG00000006538.12	Ihh	protein_coding	5.642498062	-0.204591683	0.465066253	0.492226467	0.603221347	-0.471430196	0.68644361	1.923846174	4.887104764	11.40760136	5.291969284	8.052522846	6.242433939	4.906934126	2.427572004
ENSMUSG00000006542.13	Prkag3	protein_coding	1.205464815	-0.006793714	0.628555048	0.981624463	0.988557349	-0.030848106	1.33933785	2.885769261	0.977420953	0	2.116787714	0	0.891776277	1.96277365	0.809190668
ENSMUSG00000006567.11	Atp7b	protein_coding	2058.939274	-1.333794336	0.712534481	0.003157879	0.007978956	-2.227491384	0.754586481	3196.470418	2777.830348	2465.182655	3044.999126	3116.326341	1391.170992	399.4244378	80.10987612
ENSMUSG00000006574.15	Slc4a1	protein_coding	173376.0596	-2.180906813	0.664456602	1.44201E-05	5.88444E-05	-3.028575865	0.69825241	284129.9556	246868.1875	239127.2805	268221.3464	253661.3718	72381.02152	19581.61132	3037.701767
ENSMUSG00000006575.14	Rundc3a	protein_coding	164.3069863	-0.573469172	0.174268935	0.000323379	0.001013482	-0.636238108	0.176938562	210.661156	197.4390325	142.595017	201.0948328	195.5612691	113.2555872	146.2266369	107.6223588
ENSMUSG00000006576.16	Slc4a3	protein_coding	91.68227778	0.46632657	0.229354016	0.019270415	0.040325975	0.56734428	0.242428076	112.5450012	51.8033105	71.86788859	65.62041912	86.27703049	121.2815737	114.8222585	109.2407402
ENSMUSG00000006585.3	Cdt1	protein_coding	5225.268826	-1.077229266	0.228055731	1.78641E-07	1.04079E-06	-1.155732628	0.22139233	6388.13122	6217.37468	7035.067761	6832.990739	6459.273683	4281.417906	2678.204646	1909.689976
ENSMUSG00000006586.15	Runx1t1	protein_coding	49.46040948	0.684378751	0.254138773	0.001512311	0.004104938	0.80847725	0.254854363	33.66730804	46.91620573	50.193446	38.10217884	24.15756854	65.09966822	59.86459633	77.68230411
ENSMUSG00000006587.6	Snai3	protein_coding	121.6169994	0.28550803	0.207042485	0.122432478	0.199114212	0.347971023	0.22527592	77.91577004	120.2227772	127.7651353	98.43062868	127.6900051	103.4460481	162.910213	154.5554176
ENSMUSG00000006589.8	Aprt	protein_coding	2605.876579	-0.083065661	0.105300365	0.416905788	0.531314129	-0.087921007	0.108303635	2478.875795	2842.340131	2908.938348	2552.845983	2541.146138	2754.696919	2584.972897	2183.196422
ENSMUSG00000006599.13	Gtf2h1	protein_coding	4062.32236	-0.168039562	0.089747869	0.05584004	0.102225366	-0.174988788	0.091507839	4214.185044	4245.916619	4014.33492	4523.575344	4221.822692	4199.374488	3688.051689	3391.318089
ENSMUSG00000006611.15	Hfe	protein_coding	2993.911125	-0.660891054	0.109703416	3.75014E-10	3.56487E-09	-0.686805186	0.109641688	3477.351959	3584.202634	3725.722605	3413.320188	3248.617788	1979.743335	1986.326934	2536.003553
ENSMUSG00000006638.15	Abhd1	polymorphic_pseudogene	248.6644066	1.023000453	0.151698454	1.13005E-12	1.56828E-11	1.059483726	0.148936495	174.1080787	203.3035582	183.6623819	168.2846232	154.1482945	304.0957104	395.4988905	406.2137153
ENSMUSG00000006641.12	Slc5a6	protein_coding	340.1514118	0.482126467	0.113416802	9.99475E-06	4.18805E-05	0.508092985	0.115023769	286.6530799	301.0456534	269.2193922	304.8174308	307.1462285	377.2213651	403.3499851	471.7581593
ENSMUSG00000006642.3	Tcf23	protein_coding	29.4667283	0.448926701	0.323280997	0.075859361	0.13277272	0.640335621	0.360705037	35.59115422	17.59357715	30.80052368	13.75912014	24.15756854	49.93947151	27.4788311	36.41358005
ENSMUSG00000006649.17	Nphs1	protein_coding	9.452605111	1.819088053	0.681105383	0.000190885	0.000625915	2.668231798	0.715193431	1.923846174	3.909683811	2.281520273	4.233575427	3.45108122	10.70131532	7.851094601	41.26872406
ENSMUSG00000006651.8	Aplp1	protein_coding	135.320235	0.288951084	0.216449042	0.130940805	0.21065987	0.358033658	0.23704523	137.5550014	129.0195658	117.498294	109.0145672	118.4871219	223.8358455	140.338316	106.8131682
ENSMUSG00000006673.14	Qrich1	protein_coding	6251.187335	-0.078948474	0.047401113	0.093892702	0.159294716	-0.079860156	0.04767168	6503.561991	6452.93313	6261.632388	6308.027386	6371.846292	5990.953028	6210.21583	5910.328638
ENSMUSG00000006675.10	P4htm	protein_coding	89.67684613	0.531457024	0.22938977	0.007612141	0.017634889	0.635662554	0.238182378	50.98192361	103.606621	73.00864872	64.56202526	79.37486805	129.3075602	95.19452204	121.3786002
ENSMUSG00000006676.16	Usp19	protein_coding	8878.331264	-0.178671585	0.050315985	0.000350697	0.001092296	-0.180954886	0.050621706	9407.60779	9005.956659	9058.776242	9314.924333	9657.275613	8140.133856	8329.029985	8112.945636
ENSMUSG00000006678.6	Pola1	protein_coding	5686.552397	-1.161427522	0.233927463	5.4096E-08	3.46698E-07	-1.240319672	0.228113432	7565.525079	7084.347066	6624.394111	7455.326327	7548.664988	4372.379086	2981.453175	1860.329345
ENSMUSG00000006699.17	Cdc42	protein_coding	35730.62745	0.103229256	0.073306364	0.153317817	0.240160268	0.106097204	0.074302454	32741.93803	34366.1207	36913.85725	35904.9532	33756.17577	34893.42216	39429.17847	37839.37401
ENSMUSG00000006705.13	Pknox1	protein_coding	2480.832399	-0.023615869	0.059465005	0.688594677	0.773473589	-0.024048503	0.060006807	2527.933872	2422.049121	2474.308736	2487.225563	2571.055509	2351.614042	2455.429837	2557.04251
ENSMUSG00000006711.15	D130043K22Rik	protein_coding	6.015705303	-0.931983326	0.608232087	0.016037598	0.034293989	-1.572259179	0.652915609	9.619230869	5.864525717	6.844560818	9.525544711	8.052522846	2.675328831	3.925547301	1.618381336
ENSMUSG00000006715.11	Gmnn	protein_coding	4590.7063	-1.237497605	0.298794312	2.71698E-06	1.26912E-05	-1.364821642	0.29093654	5931.217754	5686.635103	5870.351661	6322.8449	5974.971951	3733.867272	2046.19153	1159.570227
ENSMUSG00000006717.7	Acot13	protein_coding	1313.501765	-0.269418916	0.093234214	0.003093241	0.007828468	-0.280999369	0.094986236	1459.237323	1351.773178	1504.66262	1448.94119	1269.997889	1260.079879	1075.59996	1137.722079
ENSMUSG00000006720.16	Zfp184	protein_coding	39.51149328	0.18995761	0.240422372	0.35904776	0.474473142	0.251378144	0.274076897	28.85769261	38.11941716	47.91192572	44.45254198	25.30792894	37.45460363	42.19963348	51.78820274
ENSMUSG00000006724.12	Cyp27b1	protein_coding	5.911373529	0.430226515	0.486269489	0.171273302	0.263161061	0.854074899	0.624267224	3.847692348	0.977420953	6.844560818	4.233575427	6.902162439	8.025986492	10.79525508	5.664334675
ENSMUSG00000006728.12	Cdk4	protein_coding	10704.96762	-0.515848527	0.155370802	0.000365503	0.001133973	-0.565180508	0.158588589	11923.03666	11794.53864	12211.83726	12521.85772	12479.10969	10494.42323	8069.943863	6144.993932
ENSMUSG00000006731.10	B4galnt1	protein_coding	10402.18943	0.559968184	0.143663198	3.34907E-05	0.000127374	0.603234671	0.145416223	7907.007775	9259.108685	9485.420533	8102.004974	8783.001704	10371.3581	13470.51556	15839.09813
ENSMUSG00000006732.14	Mettl1	protein_coding	985.3714856	0.013255548	0.079142204	0.864845069	0.908293518	0.013689413	0.080426655	917.6746249	986.2177413	1027.824883	1017.116496	960.5509394	1051.404231	984.3309856	937.851984
ENSMUSG00000006736.9	Tspan31	protein_coding	3212.782251	-0.228455808	0.056316451	4.2945E-05	0.000159778	-0.232061979	0.056724499	3406.169651	3355.486131	3333.301118	3350.874951	3567.267621	2956.238358	2802.840773	2930.079408
ENSMUSG00000006740.14	Kif5b	protein_coding	11397.89978	-0.293736642	0.045189639	6.29979E-11	6.80995E-10	-0.29663514	0.045381717	12225.08051	12460.16231	11987.10751	12063.57318	12521.67303	9937.063054	10173.05583	9815.482801
ENSMUSG00000006763.14	Saal1	protein_coding	1200.937975	-0.09169455	0.087825686	0.286835277	0.398583405	-0.095382365	0.089553351	1116.792704	1282.37629	1268.525272	1306.058019	1177.969056	1196.763764	1188.459445	1070.559254
ENSMUSG00000006777.7	Krt23	protein_coding	4.34759077	0.752386473	0.691092016	0.049385805	0.091964146	1.724764629	0.87763307	1.923846174	0	3.422280409	6.350363141	0	5.350657662	8.832481426	8.901097346
ENSMUSG00000006782.16	Cnp	protein_coding	9532.056457	0.738491378	0.100892414	3.74163E-14	6.53672E-13	0.75989247	0.100386424	7178.831998	7572.080121	8425.654367	7475.43581	7173.647495	11247.97418	13755.11774	13427.70994
ENSMUSG00000006784.14	Ttc25	protein_coding	9.88047942	0.214912935	0.360093564	0.419142461	0.533371485	0.375220207	0.464433243	5.771538522	8.796788575	13.68912164	10.58393857	5.751802033	8.917762769	11.7766419	13.75624135
ENSMUSG00000006800.14	Sulf2	protein_coding	970.3257011	0.772629013	0.159181521	1.66267E-07	9.73758E-07	0.822642713	0.15718576	912.8650095	746.7496079	693.5821629	785.3282417	626.9464216	1555.257827	1109.948499	1331.927839
ENSMUSG00000006818.5	Sod2	protein_coding	8822.317064	-0.769038696	0.18293651	3.76873E-06	1.71843E-05	-0.834063924	0.180387091	11012.0955	10234.5748	9907.501784	10169.04818	11481.74722	7391.041783	6344.665825	4037.861432
ENSMUSG00000006850.8	Tmco6	protein_coding	1379.967693	-0.259475089	0.08072043	0.001070359	0.003009302	-0.267841656	0.081874997	1419.798476	1558.008999	1510.36642	1369.561651	1509.272853	1223.517052	1299.356156	1149.859939
ENSMUSG00000006906.10	Stambp	protein_coding	1132.395352	0.10964278	0.075351326	0.139770114	0.222269802	0.112860629	0.076430304	1134.107319	1047.795261	1164.716099	1129.306245	1018.06896	1186.062448	1204.161634	1174.94485
ENSMUSG00000006920.14	Ezh1	protein_coding	4145.122324	0.086444805	0.084371859	0.296673911	0.409235141	0.089650298	0.085905454	4294.02466	3846.151449	3915.088788	4017.66308	4166.605392	3898.845883	4335.766994	4686.832348
ENSMUSG00000006930.15	Hap1	protein_coding	1354.524575	0.815862532	0.154762442	1.55092E-08	1.10127E-07	0.861806871	0.152374864	906.1315479	1056.59205	1084.86289	952.5544711	1184.871219	1552.582498	1798.88205	2299.719878
ENSMUSG00000006931.15	P3h4	protein_coding	248.0050536	0.416733253	0.230609218	0.03742342	0.072336697	0.514542204	0.247243573	254.909618	220.8971353	167.69174	254.0145256	170.2533402	428.9443892	263.993056	223.3366243
ENSMUSG00000006932.17	Ctnnb1	protein_coding	19874.98266	-0.125845228	0.053238141	0.017253446	0.036567403	-0.127668817	0.053613936	21117.09753	19742.92582	19981.55455	20882.11079	20910.10111	19283.77021	18845.5712	18236.73008
ENSMUSG00000006941.5	Eif1b	protein_coding	2736.348987	-0.15526461	0.084553842	0.061359321	0.110871062	-0.160970132	0.086039001	2537.553103	2827.678816	3061.800206	2994.196221	2825.285158	2675.328831	2502.536404	2466.413156
ENSMUSG00000006958.14	Chrd	protein_coding	43.62721907	0.657561864	0.442300564	0.034668212	0.06759904	1.007575127	0.477023521	45.21038509	27.36778668	12.5483615	49.74451127	23.00720813	106.121377	51.03211491	33.98600805
ENSMUSG00000006998.16	Psmd2	protein_coding	14279.31304	-0.442607798	0.129435767	0.000331192	0.001035863	-0.474930817	0.132307634	16255.53825	15381.67353	15772.14964	15990.21439	16389.18471	13964.32472	11284.9671	9196.45194
ENSMUSG00000007021.5	Syngr3	protein_coding	23.42795259	-0.316715981	0.323999638	0.20871168	0.308866743	-0.483271687	0.384428912	22.124231	44.96136383	21.67444259	19.05108942	23.00720813	14.26842043	24.53467063	17.80219469
ENSMUSG00000007029.16	Vars	protein_coding	13993.47783	-0.131736003	0.05304657	0.012362773	0.027204717	-0.133629017	0.053417065	14524.07669	14302.6008	14048.46108	14233.28059	15260.68115	12936.10667	13157.45316	13485.16248
ENSMUSG00000007030.8	Vwa7	protein_coding	44.30229615	1.081851806	0.241680912	5.89871E-07	3.12038E-06	1.169740719	0.234205566	33.66730804	28.34520763	23.95596286	37.04378499	27.60864976	57.07368172	70.65985141	76.06392278
ENSMUSG00000007033.4	Hspa1l	protein_coding	5.009254475	0.141461525	0.418318837	0.61855272	0.715452642	0.298625935	0.599767819	5.771538522	4.887104764	3.422280409	4.233575427	4.601441626	6.242433939	6.869707776	4.045953339
ENSMUSG00000007034.15	Slc44a4	protein_coding	1.763026728	0.089272901	0.593155817	0.768411983	0.836873589	0.337895733	1.14753814	3.847692348	2.932262858	0	0	1.150360407	1.783552554	1.96277365	2.427572004
ENSMUSG00000007035.15	Msh5	protein_coding	313.4230287	-0.423427785	0.099231599	1.12879E-05	4.69324E-05	-0.441987175	0.100659656	334.7492343	369.4651201	319.4128382	357.7371236	357.7620864	254.1562389	255.1605745	258.9410137
ENSMUSG00000007036.15	Abhd16a	protein_coding	6836.584628	-1.084390022	0.158307858	5.54037E-13	8.07264E-12	-1.122029936	0.155592419	8432.21778	9027.45992	8772.445448	8379.304164	8261.88844	5092.042541	3637.019574	3090.29916
ENSMUSG00000007038.5	Neu1	protein_coding	3092.184448	-0.135140571	0.090249714	0.126142067	0.204204785	-0.140840608	0.092083149	3170.498495	3447.3637	3318.471236	2912.699894	3170.39328	2620.038702	3061.926894	3036.083386
ENSMUSG00000007039.12	Ddah2	protein_coding	351.0824473	-0.050700458	0.121992112	0.665818013	0.755248942	-0.054737215	0.126737435	347.2542344	313.7521258	430.0665714	345.0363973	345.108122	359.3858396	320.9134918	347.1427965
ENSMUSG00000007041.9	Clic1	protein_coding	16194.1099	-0.041869974	0.078156069	0.586295435	0.687759738	-0.04320422	0.07938855	15444.63708	17821.31623	17131.93573	15699.15608	15778.34334	15807.62628	16703.20376	15166.66069
ENSMUSG00000007050.17	Lsm2	protein_coding	2067.013516	-0.805798326	0.188245663	2.34112E-06	1.10761E-05	-0.872683691	0.18483188	2326.891947	2219.722984	2596.37007	2721.130606	2590.611635	1822.79071	1255.193749	1003.396428
ENSMUSG00000007080.14	Pole	protein_coding	4052.898161	-0.923852377	0.277704096	8.9972E-05	0.000314333	-1.051333506	0.268460574	5701.318136	4949.659705	4415.882488	4881.312467	5195.027596	3579.589976	2434.820713	1265.574204
ENSMUSG00000007097.14	Atp1a2	protein_coding	102.4363659	1.146002384	0.298490083	9.63983E-06	4.05864E-05	1.276432804	0.288452977	98.11615487	55.71299431	84.41625009	50.80290513	44.86405585	186.3812419	118.7478058	180.4495189
ENSMUSG00000007107.6	Atp1a4	protein_coding	4.356071798	0.077602827	0.469063978	0.792487544	0.855989261	0.19449881	0.739309306	5.771538522	4.887104764	0	5.291969284	4.601441626	7.134210215	3.925547301	3.236762671
ENSMUSG00000007122.11	Casq1	protein_coding	4.173481115	0.500983152	0.554160869	0.135682623	0.216916328	1.080894181	0.724429303	2.885769261	3.909683811	5.703800681	1.058393857	1.150360407	8.917762769	4.906934126	4.855144007
ENSMUSG00000007207.10	Stx1a	protein_coding	125.8174317	0.84867376	0.163856907	2.30655E-08	1.58226E-07	0.898499174	0.16081159	93.30653943	83.08078098	88.97929063	114.3065365	95.47991374	153.3855196	194.3145914	183.6862816
ENSMUSG00000007216.6	Zfp775	protein_coding	203.8142613	0.495708938	0.169326536	0.00147783	0.004020192	0.553239489	0.174029286	157.7553863	214.0551887	203.0553043	146.0583522	146.0957716	226.5111743	261.0488955	275.9340177
ENSMUSG00000007279.14	Scube2	protein_coding	9.566177521	0.379540822	0.448481962	0.207188324	0.306962258	0.725353989	0.575068658	12.50500013	7.819367622	10.26684123	2.116787714	5.751802033	8.025986492	9.813868251	20.2297667
ENSMUSG00000007338.10	Mrpl49	protein_coding	2410.578467	-0.299935313	0.097024928	0.00151469	0.004110492	-0.313688172	0.09889741	2521.200411	2536.407372	2692.193922	2730.65615	2525.041092	2367.666015	2069.744814	1841.71796
ENSMUSG00000007379.15	Dennd2c	protein_coding	1346.978261	-1.802022913	0.504210336	1.7674E-05	7.08798E-05	-2.242005338	0.522317873	2058.515406	1731.989928	1819.512417	2090.327867	1862.433498	787.4384525	304.2299158	121.3786002
ENSMUSG00000007411.16	Mark3	protein_coding	5915.379187	-0.456231294	0.051657708	5.43964E-19	1.85595E-17	-0.461502732	0.051837233	6612.2593	6526.239702	6465.828453	6881.676857	6474.228368	4907.444852	4749.912234	4705.443733
ENSMUSG00000007415.15	Gatad1	protein_coding	3485.761145	-0.555284185	0.099851916	9.59693E-09	7.07734E-08	-0.576562353	0.100486617	3924.646195	3760.138405	4146.663095	4020.838262	4033.163585	3073.06105	2538.847717	2388.730851
ENSMUSG00000007458.14	M6pr	protein_coding	21987.76202	-0.387528568	0.071021475	3.09621E-08	2.08454E-07	-0.396482671	0.07162018	24386.6741	24321.16557	23223.59485	23792.6939	25100.86407	19471.04323	18788.65077	16817.40965
ENSMUSG00000007476.18	Lrrc8a	protein_coding	596.7608514	0.037051924	0.114083318	0.736967763	0.811838408	0.03962072	0.11796392	514.6288515	551.2654174	651.3740378	644.5618588	592.4356094	560.9272782	593.7390292	665.154729
ENSMUSG00000007480.5	Mc5r	protein_coding	17.77093855	0.076679494	0.342503386	0.766235094	0.835129559	0.134374311	0.451977455	12.50500013	12.70647239	31.94128382	15.87590785	12.65396447	14.26842043	28.46021793	13.75624135
ENSMUSG00000007564.15	Ppp2r1a	protein_coding	7965.954494	-0.053773092	0.044182387	0.221256493	0.323511064	-0.054313382	0.044402923	8009.933545	8026.580864	8195.220819	8050.143675	8106.589785	7727.24144	7993.395691	7618.530138
ENSMUSG00000007570.16	Fance	protein_coding	1060.84548	-0.292705618	0.09382295	0.001395938	0.003821016	-0.305295404	0.095539476	1144.688473	1120.124412	1107.678092	1193.86827	1145.758965	1038.027586	913.6711342	822.9469092
ENSMUSG00000007589.9	Tinf2	protein_coding	3325.64451	0.174676919	0.064352874	0.006069734	0.014398326	0.178347425	0.064995648	3196.470418	3048.575952	3074.348567	3267.261836	3258.971032	3429.771561	3782.264824	3547.491888
ENSMUSG00000007591.15	Tssk4	protein_coding	76.80055138	0.892955339	0.207197016	1.60252E-06	7.87239E-06	0.967817769	0.201712435	45.21038509	55.71299431	51.33420613	68.79560069	62.11946195	93.63650908	108.9339376	128.6613162
ENSMUSG00000007594.10	Hapln4	protein_coding	3.971378421	1.294335448	0.857221755	0.005168017	0.012452104	2.784099929	0.99561208	3.847692348	0	1.140760136	0	1.150360407	5.350657662	4.906934126	15.37462269
ENSMUSG00000007603.9	Dus3l	protein_coding	2574.878911	0.396155246	0.103708176	8.17729E-05	0.000288209	0.415578261	0.105499641	2180.679638	2298.894081	2453.775053	2318.94094	2190.286214	2603.986729	3170.860832	3381.607801
ENSMUSG00000007610.15	Gtpbp3	protein_coding	1217.981883	0.028231367	0.06859621	0.676994886	0.763817684	0.028921933	0.069429186	1155.269627	1193.430983	1276.510593	1184.342726	1235.487077	1188.737777	1254.212363	1255.863916
ENSMUSG00000007613.15	Tgfbr1	protein_coding	4219.499358	-0.120782523	0.085320583	0.149121637	0.234615253	-0.125338583	0.086881342	4404.645815	4528.391274	4190.011981	4248.392941	4405.880357	3549.269582	4054.108975	4375.293941
ENSMUSG00000007617.18	Homer1	protein_coding	1231.666265	-0.500150522	0.097216006	1.19118E-07	7.19138E-07	-0.519611865	0.098135438	1335.149245	1430.944275	1278.792113	1483.868187	1416.09366	1027.326271	1022.605072	858.5512986
ENSMUSG00000007646.13	Rad51c	protein_coding	550.8600133	-0.920757163	0.207565028	8.38219E-07	4.33212E-06	-0.994207912	0.201818326	668.5365454	645.0978288	677.611521	746.167669	648.8032693	459.2647826	335.6342942	225.7641963
ENSMUSG00000007655.16	Cav1	protein_coding	2104.589731	0.121657532	0.137311534	0.352079408	0.467669745	0.133915888	0.143908384	2278.795793	1659.660778	2091.01333	2364.451876	1758.901062	2367.666015	2024.60102	2291.627971
ENSMUSG00000007656.13	Arpp19	protein_coding	3917.710425	0.088241718	0.065284214	0.171747435	0.263818777	0.090184021	0.065991022	3690.898885	3627.209156	3945.889311	4067.407592	3795.038981	4161.919884	4087.476127	3965.843463
ENSMUSG00000007659.18	Bcl2l1	protein_coding	9452.553344	-2.105908087	0.298115278	1.41157E-13	2.24215E-12	-2.267685514	0.306641389	13748.76668	12205.05544	12914.5455	14273.49955	14099.9675	4545.383684	2536.884943	1296.32345
ENSMUSG00000007670.10	Khsrp	protein_coding	10179.44326	-0.675934869	0.097094915	6.88135E-13	9.85768E-12	-0.696322444	0.096956911	12048.08666	11528.68014	11452.09101	12088.97463	12311.15707	8364.861478	7164.123824	6477.571296
ENSMUSG00000007682.6	Dio2	protein_coding	206.864943	-1.429058214	0.423282179	5.08084E-05	0.000186398	-1.696071959	0.418589205	251.0619257	296.1585487	273.7824327	251.8977379	323.2512742	163.1950587	69.67846459	25.89410137
ENSMUSG00000007721.6	Ccdc124	protein_coding	2843.028494	-0.371137866	0.086794719	1.25274E-05	5.16421E-05	-0.384117612	0.087934966	2980.037723	3008.501693	3229.491946	3172.006389	3191.099768	2668.194621	2300.370718	2194.525091
ENSMUSG00000007739.10	Cct4	protein_coding	17169.92972	-0.081374099	0.098828587	0.398421547	0.513734918	-0.085548996	0.101308118	16847.12094	16397.2139	17879.13362	19000.28652	17620.07035	18560.53965	16509.87056	14545.20225
ENSMUSG00000007777.9	0610009B22Rik	protein_coding	920.714594	-0.604089304	0.09407161	3.90038E-11	4.34938E-10	-0.623319046	0.094330608	1038.876934	1121.101833	987.898278	1073.211371	1080.188422	762.4687168	627.1061813	674.865017
ENSMUSG00000007783.10	Cpt1c	protein_coding	268.7389567	-0.748339821	0.286744233	0.001584491	0.004281075	-0.898606631	0.284482003	377.0738501	312.7747049	255.5302705	319.6349447	361.2131676	277.3424221	140.338316	106.0039775
ENSMUSG00000007805.4	Twist2	protein_coding	13.34495457	0.65323427	0.419828219	0.030496499	0.060424709	0.969683941	0.448184658	6.733461609	8.796788575	19.39292232	5.291969284	9.202883252	19.61907809	16.68357603	21.03895736
ENSMUSG00000007812.16	Zfp655	protein_coding	3180.699714	-0.04379498	0.069214858	0.521791468	0.631175008	-0.044885025	0.070068656	3209.937341	3264.585982	3072.067047	3331.823861	3210.655895	2955.346582	3051.131639	3350.049365
ENSMUSG00000007815.13	Rhoa	protein_coding	26119.99561	-0.082079485	0.063946208	0.194568057	0.291769291	-0.083813326	0.064611774	25185.07026	25915.33914	27723.89359	28276.05028	26323.69718	25006.29858	25916.46328	24613.15254
ENSMUSG00000007817.15	Zmiz1	protein_coding	5993.298934	0.023207773	0.113413164	0.832472168	0.885834848	0.024798382	0.117232297	6370.816605	6171.435896	5746.008807	5468.721058	6016.384926	5178.54484	5919.725329	7074.754009
ENSMUSG00000007827.10	Ankrd26	protein_coding	1393.608809	-0.222588429	0.08291056	0.006253695	0.014783531	-0.230282584	0.084223816	1566.972709	1427.034591	1371.193684	1443.649221	1566.790874	1336.772639	1240.472947	1195.983807
ENSMUSG00000007833.15	Aldh16a1	protein_coding	2966.226442	-0.405386612	0.060011636	8.72714E-12	1.06512E-10	-0.411981457	0.060354107	3157.031571	3337.892554	3349.27176	3192.115872	3317.639412	2523.726864	2505.480565	2346.652937
ENSMUSG00000007836.6	Hnrnpa0	protein_coding	13194.84971	-0.257956541	0.099326899	0.007656934	0.017722016	-0.270637251	0.101482578	13253.37629	13011.42772	14724.93184	14378.28054	15128.38971	13133.18923	11405.67768	10523.52464
ENSMUSG00000007837.11	Prrg2	protein_coding	485.7185796	-0.775995692	0.126275999	1.03609E-10	1.08481E-09	-0.808163522	0.125071935	534.8292363	649.0075126	568.0985479	565.1823195	577.4809241	380.7884702	282.6394056	327.7222205
ENSMUSG00000007850.16	Hnrnph1	protein_coding	27410.09777	0.647218355	0.094471138	1.72763E-12	2.32626E-11	0.666642005	0.094493879	21679.82253	20820.04371	21474.80957	23787.40193	24550.9918	32249.3055	36770.60156	37947.80556
ENSMUSG00000007867.9	Ift43	protein_coding	184.5261574	0.159851197	0.143948248	0.241042167	0.346415468	0.177434333	0.151344652	183.7273096	179.8454553	209.8998651	162.9926539	142.6446904	215.809859	199.2215255	182.0679003
ENSMUSG00000007872.3	Id3	protein_coding	1325.725539	1.153522148	0.142535106	4.87027E-17	1.29044E-15	1.182452033	0.140939473	907.093471	876.7465946	1023.261842	887.9924458	796.0494013	1698.833808	1969.643358	2446.183389
ENSMUSG00000007877.2	Tcap	protein_coding	6.201553226	0.482710949	0.496971856	0.132094831	0.212115303	0.934166591	0.620340916	6.733461609	1.954841906	3.422280409	5.291969284	5.751802033	14.26842043	4.906934126	7.282716011
ENSMUSG00000007880.16	Arid1a	protein_coding	10829.72699	0.342473784	0.101366323	0.000507864	0.001524456	0.359179244	0.103314132	10061.71549	9778.119211	9476.294452	9317.041121	10325.63501	10677.23736	13069.12835	13932.64492
ENSMUSG00000007888.15	Crlf1	protein_coding	28.74438095	-0.292280491	0.32905305	0.249883175	0.356926355	-0.456304407	0.396568092	39.43884656	36.16457525	28.51900341	28.57663413	27.60864976	29.42861714	7.851094601	32.36762671
ENSMUSG00000007891.16	Ctsd	protein_coding	42732.47226	-1.300491871	0.138802794	8.93127E-22	4.24502E-20	-1.326238867	0.138314537	53745.52864	54656.40226	57724.74442	55488.41473	54237.19245	27532.70077	20551.22151	17923.57329
ENSMUSG00000007892.8	Rplp1	protein_coding	85887.86244	0.130957564	0.092645942	0.148332767	0.233665602	0.136790697	0.09463566	74059.42039	79438.91051	87861.3457	90234.42665	82404.91736	96724.73032	92432.89951	83946.24907
ENSMUSG00000007908.14	Hmgcll1	protein_coding	20.62236712	2.223095005	0.379651181	2.41775E-10	2.36618E-09	2.501085528	0.394982306	9.619230869	10.75163048	9.12608109	5.291969284	2.300720813	34.7792748	51.03211491	42.07791473
ENSMUSG00000007946.11	Phox2a	protein_coding	2.747144747	0.584979148	0.698147059	0.10332654	0.172757157	1.677881749	1.030047598	0	1.954841906	1.140760136	1.058393857	3.45108122	9.809539046	2.944160475	1.618381336
ENSMUSG00000007950.9	Abhd8	protein_coding	1557.895624	0.130770205	0.121172215	0.262166203	0.371182684	0.140897844	0.125657381	1422.684246	1594.173574	1773.882012	1322.992321	1387.33465	1477.673291	1752.75687	1731.668029
ENSMUSG00000007987.12	Ift22	protein_coding	777.9147185	0.162556889	0.079199524	0.036937738	0.071504366	0.167775988	0.080412117	747.4142385	719.3818212	791.6875346	730.2917612	728.1781373	833.8108189	885.2109163	787.3425198
ENSMUSG00000007989.7	Fzd3	protein_coding	69.64688677	0.245410497	0.214624813	0.196978475	0.294685245	0.305236734	0.23657949	65.41076991	55.71299431	57.03800681	83.61311469	58.66838073	74.90920726	59.86459633	101.9580241
ENSMUSG00000008028.15	1700008O03Rik	protein_coding	6.408497049	0.058763793	0.387468091	0.830039108	0.883894009	0.117192395	0.54596611	6.733461609	8.796788575	3.422280409	7.408756997	4.601441626	7.134210215	5.888320951	7.282716011
ENSMUSG00000008035.12	Mid1ip1	protein_coding	3202.099164	-0.7739862	0.122723301	3.71435E-11	4.15536E-10	-0.804488504	0.121614943	3617.79273	3749.386775	4061.106085	3694.852954	3943.435474	2619.146925	2056.986786	1874.085587
ENSMUSG00000008036.11	Ap2s1	protein_coding	5741.401738	-0.436403276	0.122472466	0.000197954	0.000646172	-0.465141957	0.124983943	5951.418139	6291.658673	6911.865666	6480.545585	6379.898815	5444.294171	4672.382675	3799.150185
ENSMUSG00000008090.14	Fgfrl1	protein_coding	807.5616345	-1.676528655	0.344803885	1.16127E-07	7.02802E-07	-1.861930535	0.351341504	1134.107319	1051.704945	1088.28517	1163.174849	1107.797071	566.2779359	205.1098465	144.0359389
ENSMUSG00000008129.14	4930432K21Rik	protein_coding	60.25124991	1.002999658	0.232231688	1.2865E-06	6.41768E-06	1.088579718	0.224828256	47.13423126	45.93878478	42.20812504	34.92699727	41.41297463	66.88322077	99.12006934	104.3855962
ENSMUSG00000008136.14	Fhl2	protein_coding	158.6171817	-0.67067819	0.136288609	1.82916E-07	1.06495E-06	-0.709883563	0.136099639	176.993848	178.8680344	191.6477029	170.4014109	210.5159544	115.930916	117.766419	106.8131682
ENSMUSG00000008140.18	Emc10	protein_coding	4483.359726	-0.384157244	0.072825982	8.52884E-08	5.31689E-07	-0.393514609	0.07347767	4660.517356	4682.823785	5288.563992	5042.188334	4947.700108	3936.300486	3681.181981	3627.601764
ENSMUSG00000008153.12	Clstn3	protein_coding	222.0376307	-1.571772382	0.425208995	1.52606E-05	6.19364E-05	-1.851377878	0.428074892	365.530773	289.316602	314.8497976	306.9342185	246.177127	160.5197298	68.69707776	24.27572004
ENSMUSG00000008167.14	Fbxw9	protein_coding	383.8400358	-0.22663876	0.099336101	0.019169104	0.040154844	-0.237938196	0.101586352	388.6169271	424.2006935	443.755693	410.6568164	368.1153301	329.9572225	349.3737098	356.0438938
ENSMUSG00000008193.13	Spib	protein_coding	8344.572083	2.497251661	0.172983153	9.40176E-49	5.65665E-46	2.556664257	0.174225929	2908.855415	2860.911129	3700.625882	2766.641542	2499.733163	13604.93888	17188.99024	21225.88041
ENSMUSG00000008200.15	Fnbp4	protein_coding	7835.434526	0.58076053	0.077452503	2.08803E-14	3.81256E-13	0.593803926	0.077671306	6650.736223	6392.333031	6165.808537	6581.093001	7105.776231	9222.750256	10308.48721	10256.49171
ENSMUSG00000008206.16	Cers4	protein_coding	1110.267298	1.475498717	0.122629474	4.51254E-34	7.52131E-32	1.495712265	0.12290556	658.9173145	707.6527698	685.5968419	574.7078642	672.9608378	1622.141048	1807.714532	2152.447176
ENSMUSG00000008226.14	Scrn3	protein_coding	3902.979487	-1.697630971	0.295433615	1.14511E-09	9.96731E-09	-1.83240488	0.300998912	5370.416594	5016.12433	5266.889549	5712.151645	5356.078053	2563.856796	1117.799594	820.5193372
ENSMUSG00000008301.11	Phax	protein_coding	2007.420882	0.083154446	0.072882318	0.24739718	0.35405196	0.085444177	0.073869266	1855.549635	1912.812805	1988.344918	1955.911847	2101.708463	1981.526887	2074.651748	2188.860756
ENSMUSG00000008305.18	Tle1	protein_coding	689.9393299	-0.2314713	0.075128108	0.001761719	0.004706514	-0.23800133	0.076094356	690.6607764	721.3366631	765.4500515	726.0581857	755.7867871	624.2433939	615.3295394	620.6492422
ENSMUSG00000008307.11	1700109H08Rik	protein_coding	210.239505	0.057715236	0.141536447	0.667579757	0.756899271	0.063987128	0.148990217	209.699233	202.3261372	174.5363009	196.8612574	250.7785686	198.8661098	206.0912333	242.7572004
ENSMUSG00000008318.10	Relt	protein_coding	2871.803022	-0.444334627	0.073686788	8.90315E-10	7.88026E-09	-0.454882767	0.074231103	3024.286185	3195.189095	3300.219074	3401.677856	3057.657961	2432.765683	2354.346994	2208.281333
ENSMUSG00000008333.12	Snrpb2	protein_coding	4885.352811	0.046989514	0.092201006	0.602414533	0.701887479	0.049087687	0.094230609	4702.841972	4665.230207	4439.83845	4954.341644	5351.476611	5413.082001	4963.854562	4592.15704
ENSMUSG00000008348.9	Ubc	protein_coding	4725.304254	-0.650140871	0.097726224	6.68453E-12	8.28196E-11	-0.670883251	0.097735957	5397.350441	5497.992859	5663.874077	5627.480136	5268.650662	3981.781076	3178.711927	3186.59285
ENSMUSG00000008373.16	Prpf31	protein_coding	4164.792148	-0.093133891	0.085748224	0.268299986	0.377936504	-0.096700011	0.087354323	4201.680044	4261.555354	4205.982623	4263.210455	4409.331438	4338.491587	4137.526855	3500.558829
ENSMUSG00000008384.8	Sertad1	protein_coding	1135.60936	0.128912491	0.076248079	0.086082883	0.147741777	0.132774029	0.077354639	1083.125396	1038.998473	1159.012298	1112.371943	1085.940224	1198.547316	1274.821486	1132.057744
ENSMUSG00000008393.9	Carhsp1	protein_coding	10755.28394	-1.727444868	0.28743579	2.4319E-10	2.37867E-09	-1.856216293	0.293183428	14201.83246	14103.20693	15307.86027	15578.49918	14618.78005	6750.746416	3347.510461	2133.835791
ENSMUSG00000008398.16	Elk3	protein_coding	2468.501834	0.659602098	0.104639617	6.45821E-11	6.96594E-10	0.683257128	0.104589852	1946.932328	2020.329109	2091.01333	2033.174599	1967.116295	2768.073564	3239.55791	3681.817539
ENSMUSG00000008429.8	Herpud2	protein_coding	3088.599249	-0.201346015	0.067479468	0.002528586	0.006525964	-0.205966135	0.068202977	3075.268109	3101.356683	3407.450527	3395.327493	3276.226438	2768.073564	2779.287489	2905.803688
ENSMUSG00000008435.15	Rdh13	protein_coding	801.7648864	0.034640471	0.085499705	0.679716416	0.766338848	0.035966897	0.087118531	758.9573156	806.372286	734.6495278	807.5545127	863.9206653	858.7805547	794.9233284	788.9609011
ENSMUSG00000008438.3	Adam21	protein_coding	5.383699019	-0.24524814	0.469455315	0.414585867	0.529074194	-0.553601777	0.678558191	9.619230869	1.954841906	3.422280409	6.350363141	9.202883252	3.567105108	4.906934126	4.045953339
ENSMUSG00000008450.8	Nutf2	protein_coding	1450.811905	-0.450060838	0.12811118	0.000228782	0.000736667	-0.482010754	0.130806614	1663.165017	1585.376785	1536.603904	1594.999542	1738.194574	1409.898294	1112.89266	965.3644667
ENSMUSG00000008461.6	Fut1	protein_coding	40.94828435	0.141621717	0.23923463	0.492708287	0.603715692	0.188274145	0.274449047	44.248462	44.96136383	31.94128382	33.86860342	39.11225382	29.42861714	57.90182268	46.12386807
ENSMUSG00000008475.13	Arpc5	protein_coding	26975.63536	-0.14054412	0.069644191	0.040986118	0.078430344	-0.144038554	0.070480324	25752.60488	27760.7099	28485.92136	28658.13046	29204.19964	25420.08277	26480.7607	24042.67312
ENSMUSG00000008482.9	Rnf151	protein_coding	4.031640075	0.096373399	0.445268007	0.739837693	0.814055766	0.223861991	0.674144439	4.809615435	2.932262858	5.703800681	2.116787714	3.45108122	4.458881385	3.925547301	4.855144007
ENSMUSG00000008496.19	Pou2f2	protein_coding	7350.434119	0.638749251	0.152771442	7.15234E-06	3.08775E-05	0.687747119	0.153203656	5856.187753	5738.438414	5935.374989	5776.71367	6597.316931	7335.751654	9603.851471	11959.83807
ENSMUSG00000008540.11	Mgst1	protein_coding	4874.614986	-0.710310601	0.154938297	8.15282E-07	4.21888E-06	-0.759562651	0.154017229	5302.120055	6671.875423	5662.733317	5731.202734	5423.949317	4156.569227	3397.561189	2650.908628
ENSMUSG00000008575.17	Nfib	protein_coding	1060.898183	0.419704672	0.136178742	0.001155536	0.003221605	0.45441897	0.139836967	882.0834707	782.9141832	1014.135761	1102.846399	876.5746298	1437.543358	1143.315651	1247.77201
ENSMUSG00000008601.12	Rab25	protein_coding	12.9815408	1.086572244	0.406890006	0.000667388	0.001956868	1.337510794	0.393080627	5.771538522	7.819367622	7.985320954	10.58393857	9.202883252	24.07795948	20.60912333	17.80219469
ENSMUSG00000008604.11	Ubqln4	protein_coding	3119.815153	-0.305830619	0.081011998	0.0001212	0.000413692	-0.315535797	0.082091963	3401.360035	3248.947247	3147.357216	3484.232576	3558.064737	2941.078161	2556.51268	2620.968573
ENSMUSG00000008658.16	Rbfox1	protein_coding	18.32207778	0.362066175	0.35621138	0.174697315	0.26762376	0.576508141	0.424757531	24.04807717	13.68389334	6.844560818	22.22627099	10.35324366	25.86151203	17.66496285	25.89410137
ENSMUSG00000008668.15	Rps18	protein_coding	60682.40513	0.234578186	0.078581017	0.002407303	0.006248905	0.241817448	0.079682663	53070.25863	55793.14283	59970.90113	60335.85859	54808.92157	70709.83277	68366.3504	62403.97511
ENSMUSG00000008682.13	Rpl10	protein_coding	57448.72707	0.302470334	0.054208579	1.85629E-08	1.29903E-07	0.306752889	0.054534937	52519.0767	50197.40787	53954.53217	51877.17489	55258.71249	65342.23136	66160.19282	64280.48827
ENSMUSG00000008683.16	Rps15a	protein_coding	49632.64643	0.465914135	0.076154751	4.79841E-10	4.4853E-09	0.477487989	0.076698006	40400.76965	41468.06134	43659.17194	46824.40262	43984.03014	62643.71635	61414.20613	56666.81328
ENSMUSG00000008690.15	Ncaph2	protein_coding	11356.30087	-0.881050483	0.135449578	6.92989E-12	8.56446E-11	-0.914681209	0.133353077	13486.16168	13910.655	14688.42751	13631.05448	13199.2353	8958.784478	7013.971639	5962.116841
ENSMUSG00000008730.17	Hipk1	protein_coding	23537.54991	-0.850289488	0.067447712	1.72475E-37	4.09098E-35	-0.859186919	0.067144628	29850.39723	27329.66726	26975.55494	29873.16661	27469.45615	16134.0164	15254.67681	15413.46384
ENSMUSG00000008734.9	Gprc5b	protein_coding	205.5723203	1.318687331	0.159407078	1.58741E-17	4.45486E-16	1.352809073	0.15876939	155.8315401	125.109882	149.4395779	121.7152935	96.63027415	323.7147885	339.5598415	332.5773645
ENSMUSG00000008763.16	Man1a2	protein_coding	4732.105487	-0.031122065	0.058263646	0.589998171	0.69114231	-0.031669005	0.058772702	4892.34082	4904.698341	4626.923113	4724.670177	4704.974063	4435.695201	4798.981575	4768.560606
ENSMUSG00000008822.15	Acyp1	protein_coding	1136.675319	-0.41149711	0.083710846	5.26084E-07	2.81567E-06	-0.424466934	0.084613367	1288.015013	1282.37629	1227.457907	1283.831748	1202.126625	1033.568705	875.397048	900.6292133
ENSMUSG00000008843.4	Cldn13	protein_coding	8557.882684	-1.347085498	0.759663785	0.003489799	0.008737071	-2.405588364	0.823567235	12521.35282	11013.5793	12312.22415	13372.80638	12278.94698	5455.887262	1281.691194	226.573387
ENSMUSG00000008845.9	Cd163	protein_coding	1058.263723	1.023179765	0.30315422	6.46951E-05	0.000232638	1.165548777	0.291752114	572.3442367	1033.133947	697.0044433	610.6932554	695.9680459	1224.408828	1098.171857	2534.385172
ENSMUSG00000008855.17	Hdac5	protein_coding	2415.878019	0.13960735	0.110314132	0.191435422	0.28798201	0.148490217	0.113668496	2348.054255	2450.394329	2466.323415	2126.313258	2216.744503	2191.986089	2617.358663	2909.849642
ENSMUSG00000008859.8	Rala	protein_coding	2629.105533	0.427811549	0.083556215	1.73454E-07	1.01176E-06	0.441059596	0.084401257	2279.757716	2317.465079	2464.041894	2302.006638	2228.248107	2819.796588	3273.906449	3347.621793
ENSMUSG00000008892.12	Vdac3	protein_coding	6465.315875	-0.470434802	0.134043776	0.000216297	0.000700635	-0.506136375	0.13682391	7050.896227	6746.159416	7445.74141	7784.486817	7333.547592	6223.706637	5025.681932	4112.306974
ENSMUSG00000008932.10	Slc1a7	protein_coding	2.303657665	0.109614437	0.556445874	0.719788509	0.79783163	0.35730672	0.996000628	3.847692348	1.954841906	3.422280409	0	1.150360407	0.891776277	3.925547301	3.236762671
ENSMUSG00000008958.14	Vps72	protein_coding	2416.766861	-0.192477475	0.064283799	0.002470379	0.006392458	-0.196492698	0.064914499	2390.378871	2683.020515	2555.302705	2514.743804	2546.89794	2159.882143	2210.08313	2273.825777
ENSMUSG00000008976.16	Gabpa	protein_coding	5084.188633	-0.172031558	0.049677105	0.000491316	0.001478925	-0.17417792	0.049972913	5290.576978	5305.440932	5265.748789	5338.538614	5353.777332	4524.872829	4736.172818	4858.38077
ENSMUSG00000008999.7	Bmp7	protein_coding	50.13048804	1.411725108	0.26187557	7.33065E-09	5.53343E-08	1.507652242	0.260696576	25.97192335	22.48068191	33.08204395	33.86860342	33.36045179	61.53256311	86.36204061	104.3855962
ENSMUSG00000009013.5	Dynll1	protein_coding	7398.974126	-0.093199942	0.098880863	0.333689315	0.448558149	-0.097978434	0.101352518	7194.222767	6664.056056	7754.887407	8149.632697	8166.408526	7630.929602	7102.296454	6529.359499
ENSMUSG00000009030.14	Pdcl	protein_coding	3199.583746	-0.100884521	0.063627013	0.109101261	0.180673328	-0.102988717	0.064277725	3204.165803	3417.063651	3121.119733	3364.634071	3315.338692	2931.268622	3067.815215	3175.264181
ENSMUSG00000009035.15	Tmem184b	protein_coding	1981.757672	0.574150458	0.089336855	4.31863E-11	4.75164E-10	0.591387521	0.089703218	1647.774248	1565.828366	1751.066809	1650.036023	1711.736285	2325.75253	2796.952452	2404.914665
ENSMUSG00000009073.16	Nf2	protein_coding	3735.826747	-0.301429956	0.063075477	1.35679E-06	6.74513E-06	-0.307220403	0.063590265	4196.870428	4083.664741	3855.769261	3832.444155	4157.402509	3348.61992	3217.9674	3193.875566
ENSMUSG00000009076.10	Zmat5	protein_coding	1069.427626	0.205685599	0.098599521	0.032322317	0.063587759	0.215868274	0.100854093	901.3219325	1026.292	1064.329207	1073.211371	976.6559851	1071.023309	1284.635354	1157.951846
ENSMUSG00000009079.16	Ewsr1	protein_coding	24580.19778	-0.101313883	0.067376602	0.128145856	0.206905483	-0.103686656	0.068149699	25629.47873	25373.84793	23986.76339	25541.16055	25649.58598	24823.48444	23924.24802	21713.01319
ENSMUSG00000009090.17	Ap1b1	protein_coding	9557.63564	-0.780048223	0.091568624	1.97503E-18	6.22223E-17	-0.797299104	0.091029317	11606.56397	11229.58933	11177.16782	11523.79231	11299.99027	7460.600333	6251.434076	5911.947019
ENSMUSG00000009092.5	Derl3	protein_coding	557.6605957	0.471939116	0.188677801	0.005719293	0.013641803	0.541648111	0.196003937	400.1600042	468.1846364	482.5415377	407.4816349	623.4953403	521.689122	816.5138385	741.2186517
ENSMUSG00000009093.7	Gstt4	protein_coding	5.330541769	-0.361237214	0.618587132	0.271228749	0.381462183	-1.108034513	1.007086859	6.733461609	2.932262858	0	6.350363141	17.2554061	2.675328831	5.888320951	0.809190668
ENSMUSG00000009108.15	Gnat2	protein_coding	17.32766591	0.214274229	0.290175982	0.361956457	0.477077825	0.315818019	0.346427136	16.35269248	14.66131429	14.82988177	12.70072628	20.70648732	16.05197298	25.51605745	17.80219469
ENSMUSG00000009112.4	Bcl2l13	protein_coding	7391.907505	-1.257340604	0.185140207	1.08197E-12	1.50707E-11	-1.304385302	0.183209054	9928.00818	9421.360564	9039.38332	9637.73446	9550.292095	5303.393519	3362.231263	2892.856638
ENSMUSG00000009115.5	Spatc1l	protein_coding	1.515304684	0.664993144	0.783214614	0.068483559	0.121700782	2.233619745	1.226043132	0	0.977420953	1.140760136	1.058393857	0	1.783552554	3.925547301	3.236762671
ENSMUSG00000009145.6	Dqx1	protein_coding	295.6074654	-0.284004699	0.103616966	0.004773725	0.011590378	-0.299018477	0.105962817	332.8253881	308.8650211	290.8938348	341.8612157	315.1987514	271.0999882	244.3653195	259.7502044
ENSMUSG00000009185.2	Ccl8	protein_coding	811.0806982	-0.487148237	0.354468573	0.069351762	0.123032669	-0.718455441	0.395598811	1190.860782	905.0918023	861.2739029	936.6785632	860.4695841	916.7460127	651.6408519	165.8840869
ENSMUSG00000009207.15	Lnpk	protein_coding	2345.990545	-0.785376036	0.157677503	8.22548E-08	5.13557E-07	-0.834073374	0.155549433	2732.82349	2757.304508	2748.091168	2994.196221	2809.180113	2037.708793	1441.657246	1246.962819
ENSMUSG00000009210.10	Prr29	protein_coding	2.678559838	0.326856148	0.60533468	0.313358833	0.426432156	1.005430479	0.997253777	0	0.977420953	2.281520273	4.233575427	2.300720813	0.891776277	5.888320951	4.855144007
ENSMUSG00000009214.9	Mymk	protein_coding	12.05792154	0.065549405	0.330220054	0.795506161	0.858486827	0.111254238	0.429275756	18.27653865	7.819367622	10.26684123	9.525544711	12.65396447	15.16019671	9.813868251	12.94705069
ENSMUSG00000009246.14	Trpm5	protein_coding	25.191942	2.508572779	0.403643764	8.22736E-12	1.00771E-10	2.836599271	0.415039329	8.657307782	4.887104764	9.12608109	7.408756997	8.052522846	53.50657662	77.52955919	32.36762671
ENSMUSG00000009248.6	Ascl2	protein_coding	8.200212572	-0.100091562	0.37751872	0.711716586	0.791694839	-0.192090943	0.519794584	9.619230869	8.796788575	9.12608109	10.58393857	4.601441626	6.242433939	11.7766419	4.855144007
ENSMUSG00000009281.6	Rarres2	protein_coding	2851.56275	0.419795144	0.136794928	0.00120708	0.003350539	0.454827281	0.140500127	2728.013875	2673.246306	2235.889867	2638.575885	2240.902072	3964.837327	3550.657533	2780.379135
ENSMUSG00000009291.13	Pttg1ip	protein_coding	5045.570503	-0.231821106	0.06715444	0.000476199	0.001437104	-0.237033086	0.06784394	5330.015825	5422.731446	5587.443148	5452.84515	4954.602271	4744.249793	4376.003853	4496.672541
ENSMUSG00000009292.18	Trpm2	protein_coding	8693.874359	-0.596625978	0.110736662	2.12717E-08	1.4719E-07	-0.623022661	0.111227696	10829.33011	10390.96215	8933.292627	8900.033942	10998.59585	6419.005641	6027.67788	7052.09667
ENSMUSG00000009293.17	Ube2g2	protein_coding	3371.072625	-0.357174979	0.076977525	2.38179E-06	1.12491E-05	-0.367085314	0.077805348	3483.123498	3813.896558	3893.414345	3589.013568	3627.086362	3082.870589	2712.553185	2766.622893
ENSMUSG00000009350.13	Mpo	protein_coding	6738.194706	-2.074136339	0.533116764	3.33192E-06	1.53172E-05	-2.615703872	0.562611293	7506.84777	13139.46987	10117.40165	8223.720267	10111.66797	3198.801505	976.479891	631.1687209
ENSMUSG00000009356.12	Lpo	protein_coding	3.552842923	0.562372182	0.612097754	0.109621262	0.181449191	1.304880975	0.815602717	3.847692348	0.977420953	2.281520273	4.233575427	0	3.567105108	7.851094601	5.664334675
ENSMUSG00000009376.15	Met	protein_coding	1427.561751	-0.093890256	0.083230805	0.250776886	0.357997014	-0.097272808	0.084698146	1528.495785	1459.289482	1403.134968	1526.203941	1398.838254	1499.967698	1313.095572	1291.468306
ENSMUSG00000009378.4	Slc16a12	protein_coding	59.52023792	0.6768294	0.242341335	0.001139182	0.003181044	0.790957236	0.243095763	42.32461582	43.98394287	52.47496627	60.32844984	34.5108122	60.64078683	91.26897474	90.6293548
ENSMUSG00000009394.13	Syn2	protein_coding	24.45311474	0.195019384	0.282043669	0.398156465	0.513494063	0.283549567	0.335594071	26.93384643	23.45810287	23.95596286	19.05108942	19.55612691	41.02170874	20.60912333	21.03895736
ENSMUSG00000009406.13	Elk1	protein_coding	933.097442	-0.149876121	0.086572717	0.077494773	0.135136509	-0.155662838	0.088173727	944.6084714	1025.314579	997.0243591	875.2917196	1008.866077	834.7025952	924.4663893	854.5053452
ENSMUSG00000009418.16	Nav1	protein_coding	2279.062116	0.180750785	0.093003107	0.046792764	0.087811633	0.188759366	0.094941206	2300.920024	2131.755098	2138.925256	2110.43735	2146.572519	2264.219967	2331.775097	2807.891617
ENSMUSG00000009470.17	Tnpo1	protein_coding	13949.14208	0.048642263	0.063147877	0.436431233	0.549709805	0.049647225	0.063794748	13994.05707	13941.93247	12848.38142	13836.38289	14219.60499	13766.35039	14958.29799	14028.12942
ENSMUSG00000009535.13	Rnmt	protein_coding	3567.809659	-0.174621124	0.089683664	0.046744883	0.087748479	-0.181818286	0.091430092	3760.157347	3555.857426	3482.740696	3996.495203	3872.113128	3598.317277	3287.645864	2989.150327
ENSMUSG00000009545.14	Kcnq1	protein_coding	28.3815097	1.208311811	0.320996011	1.29073E-05	5.3066E-05	1.356965754	0.311111401	17.31461556	17.59357715	20.53368245	13.75912014	20.70648732	36.56282735	38.27408618	62.30768142
ENSMUSG00000009549.14	Srp14	protein_coding	4947.534985	-0.05644023	0.067505299	0.39757918	0.512870901	-0.057774265	0.068294918	4657.631587	4996.57591	5357.0096	5199.889018	4897.084251	4878.016235	4798.000188	4796.073088
ENSMUSG00000009551.2	6330409D20Rik	protein_coding	1.538916207	-0.130008405	0.630031322	0.665129703	0.754649529	-0.559230928	1.291998432	0	0.977420953	2.281520273	2.116787714	3.45108122	2.675328831	0	0.809190668
ENSMUSG00000009555.16	Cdk9	protein_coding	5139.721096	-0.058961309	0.087830566	0.493473842	0.604359683	-0.061342345	0.089577791	4629.735817	5290.779617	5746.008807	5332.18825	5108.750565	4808.457685	4927.543249	5274.304773
ENSMUSG00000009563.16	Tor2a	protein_coding	1769.230854	-0.007337554	0.068095779	0.913166829	0.942155646	-0.00751449	0.068911846	1805.529634	1863.941757	1818.371657	1706.130897	1668.022589	1755.015713	1811.640079	1725.194504
ENSMUSG00000009566.12	Fpgs	protein_coding	1558.578043	-0.58202086	0.164578822	0.000127135	0.000432158	-0.63841859	0.166604411	1799.758096	1808.228763	1754.48909	1846.89728	1789.960793	1531.179867	1052.046677	886.0637813
ENSMUSG00000009569.14	Mrtfb	protein_coding	1278.495515	0.510122006	0.101850111	2.34458E-07	1.33725E-06	0.53163339	0.102836225	1125.450012	1119.146991	1074.596048	1066.861008	1091.692026	1382.253229	1559.423665	1808.541143
ENSMUSG00000009575.14	Cbx5	protein_coding	18926.90816	-1.162213141	0.202458863	7.57257E-10	6.7804E-09	-1.220966496	0.198413785	25869.9595	23598.85148	21822.74141	24184.29963	24943.26469	14267.52865	9589.130669	7139.489262
ENSMUSG00000009585.18	Apobec3	protein_coding	21435.97146	0.393798696	0.072544512	3.56576E-08	2.3677E-07	0.403248486	0.07317009	18722.87096	18541.67547	18369.66047	19434.228	20548.88794	23554.4868	26435.61691	25880.34513
ENSMUSG00000009588.9	St6galnac1	protein_coding	5.459403606	0.262974389	0.507430579	0.395292994	0.510608345	0.647270111	0.761442538	7.695384695	6.841946669	4.563040545	2.116787714	1.150360407	1.783552554	9.813868251	9.710288014
ENSMUSG00000009614.16	Sardh	protein_coding	242.097284	-0.080195555	0.11122574	0.45659336	0.56971396	-0.085446876	0.114775745	262.6050027	248.264922	252.1079901	256.1313133	217.4181168	249.6973575	229.6445171	220.9090523
ENSMUSG00000009621.18	Vav2	protein_coding	5808.537304	0.133095451	0.116085753	0.2350322	0.339289227	0.142520722	0.120017897	5718.632752	5614.305953	6081.392287	5270.801407	5269.801022	5215.107667	6073.803061	7224.454282
ENSMUSG00000009628.14	Tex15	protein_coding	93.77742607	-0.789322805	0.254202502	0.000278582	0.000882277	-0.907159789	0.249600771	122.164232	155.4099315	117.498294	92.08026554	80.52522846	59.74901055	72.62262506	50.16982141
ENSMUSG00000009630.10	Ppp2cb	protein_coding	4195.364157	-0.28609177	0.070606105	4.00372E-05	0.000149665	-0.293042795	0.071347429	4143.002735	4515.684802	4717.043164	4582.8454	4571.532256	3825.720228	3705.716652	3501.36802
ENSMUSG00000009633.3	G0s2	protein_coding	528.8231582	-0.034699161	0.143919153	0.799214641	0.861166353	-0.038613988	0.151806244	476.151928	602.0913069	643.3887169	512.2626267	437.1369545	516.3384643	475.9726102	567.2426582
ENSMUSG00000009640.11	Dmap1	protein_coding	1304.524773	-0.037898015	0.089680563	0.666152841	0.755559257	-0.039497786	0.09155001	1250.500013	1317.563444	1379.179005	1369.561651	1272.29861	1418.816057	1263.044844	1165.234562
ENSMUSG00000009647.13	Mcu	protein_coding	996.975809	-0.103915556	0.06607824	0.111726891	0.184427124	-0.106254251	0.06680645	996.5523181	1079.072732	1020.980322	1008.649346	1015.768239	939.0404196	956.8521545	958.8909414
ENSMUSG00000009654.4	Oit3	protein_coding	74.6668019	-0.094714591	0.206717948	0.608794945	0.707150431	-0.117791748	0.230154452	80.8015393	70.3743086	73.00864872	78.3211454	82.82594927	54.39835289	58.88320951	98.72126148
ENSMUSG00000009670.11	Tex11	protein_coding	21.04835254	-0.418591142	0.944212709	0.061367379	0.1108775	-5.804820848	3.102789912	0	0	123.2020947	43.39414813	0	0	0.981386825	0.809190668
ENSMUSG00000009681.10	Bcr	protein_coding	1166.746438	0.628117779	0.086092999	7.67149E-14	1.2752E-12	0.644324894	0.086187677	955.1896253	958.8499547	1062.047687	941.9705325	899.5818379	1437.543358	1470.117464	1608.671048
ENSMUSG00000009687.14	Fxyd5	protein_coding	9628.733681	0.143047506	0.089179625	0.101497432	0.17009094	0.148925044	0.090938981	8793.900861	9683.309379	9370.20376	8818.537615	9590.554709	9410.023274	11505.77914	9857.560716
ENSMUSG00000009731.4	Kcnd1	protein_coding	252.5666068	-1.054158358	0.171628155	6.04969E-11	6.55108E-10	-1.099497426	0.168054507	367.4546192	284.4294973	261.2340712	318.5765509	346.2584824	171.2210452	149.1707974	122.1877908
ENSMUSG00000009733.9	Tfcp2	protein_coding	689.2912808	-0.189769476	0.078276232	0.013748078	0.029903676	-0.195672641	0.079419715	736.8330846	732.0882936	706.1305244	755.6932137	686.7651627	660.8062212	633.975889	602.0378569
ENSMUSG00000009739.17	Pou6f1	protein_coding	1293.846072	1.122933996	0.142182921	2.24161E-16	5.41056E-15	1.152351671	0.140386928	858.0353935	954.9402708	950.2531935	822.3720267	850.1163404	1566.850919	2017.731313	2330.469123
ENSMUSG00000009741.15	Ubp1	protein_coding	11305.10125	-0.541939365	0.07483481	1.69159E-13	2.65784E-12	-0.553898643	0.075144099	12707.00398	12265.65554	12346.44696	13908.35367	12973.76466	9327.979857	8556.711728	8354.893645
ENSMUSG00000009772.15	Nuak2	protein_coding	2204.698371	0.662836913	0.107410247	1.48323E-10	1.50942E-09	0.687704894	0.107334984	1748.776172	1757.402873	1798.978735	1694.488565	1970.567376	2476.462721	3001.080911	3189.829613
ENSMUSG00000009828.15	Cilk1	protein_coding	637.5238917	-0.257760666	0.076833179	0.000653218	0.001919656	-0.26528781	0.077831321	692.5846226	720.3592422	663.9223993	658.3209789	666.0586754	551.1177391	574.1112927	573.7161835
ENSMUSG00000009863.14	Sdhb	protein_coding	7298.955884	-0.502414044	0.088458887	5.97969E-09	4.57244E-08	-0.51858955	0.08914571	7922.398544	8653.107695	8308.156073	8071.311552	8198.618617	6312.884264	5853.972412	5071.197915
ENSMUSG00000009876.13	Cox4i2	protein_coding	452.9448539	-0.970137042	0.198804707	8.68091E-08	5.40486E-07	-1.035056453	0.193382785	571.3823136	547.3557335	546.4241053	603.2844984	533.7672286	362.0611684	274.788311	184.4954723
ENSMUSG00000009894.15	Snap47	protein_coding	694.740849	0.394640593	0.093469115	1.4972E-05	6.08552E-05	0.410369053	0.094793173	617.5546218	608.9332536	666.2039196	594.8173475	605.0895738	734.8236522	855.7693115	874.7351119
ENSMUSG00000009900.7	Wnt3a	protein_coding	2.072919946	-0.43447044	0.705481819	0.190164717	0.286367331	-1.63319149	1.24662352	1.923846174	1.954841906	5.703800681	3.17518157	1.150360407	2.675328831	0	0
ENSMUSG00000009905.5	Kdsr	protein_coding	1193.336361	0.547058689	0.081227788	6.12251E-12	7.63549E-11	0.561166649	0.081603238	1002.323857	1026.292	999.3058794	1042.517949	993.9113912	1373.335466	1480.912719	1628.091624
ENSMUSG00000009907.17	Vps4b	protein_coding	7503.220683	0.197745848	0.061660744	0.001198174	0.003327157	0.201532037	0.062214408	6802.720071	7020.814704	7284.89423	7172.735167	7239.218038	7677.301968	8371.229619	8456.85167
ENSMUSG00000009927.9	Rps25	protein_coding	47859.17105	0.183313702	0.053062197	0.000500785	0.001504856	0.185917599	0.053419437	44269.62431	47719.64576	45858.55748	45740.60731	43969.07546	52392.74805	52521.86011	50401.24994
ENSMUSG00000009941.10	Nxf2	protein_coding	21.10259105	-0.118291909	0.258680207	0.587437161	0.688773254	-0.165119316	0.304337307	17.31461556	23.45810287	22.81520273	21.16787714	25.30792894	18.72730182	20.60912333	19.42057603
ENSMUSG00000009995.17	Taz	protein_coding	3236.327123	0.663115129	0.08825425	1.25062E-14	2.36582E-13	0.680088225	0.088199792	2529.857719	2669.336622	2664.815678	2638.575885	2698.745514	3738.326153	4310.250936	4640.70848
ENSMUSG00000010021.13	Kif19a	protein_coding	322.3810928	-0.141041205	0.121772088	0.228616467	0.332068009	-0.152047609	0.126292686	287.615003	348.9392801	384.4361659	314.3429755	340.5066803	292.5026188	284.6021793	326.1038391
ENSMUSG00000010025.19	Aldh3a2	protein_coding	2707.942547	0.429270663	0.099135043	8.34969E-06	3.55919E-05	0.447949606	0.100526934	2422.122333	2497.310534	2442.367452	2310.473789	2240.902072	2820.688364	3305.310827	3624.365001
ENSMUSG00000010044.12	Zmynd10	protein_coding	16.41290221	0.966339923	0.502576459	0.006423509	0.015137095	1.373884627	0.504114741	11.54307704	10.75163048	5.703800681	8.467150854	14.95468528	9.809539046	30.42299158	39.65034272
ENSMUSG00000010045.2	Tmem115	protein_coding	1230.277612	-0.140327864	0.092282762	0.120005735	0.195955615	-0.146515158	0.094237146	1226.451936	1368.389334	1334.689359	1151.532516	1302.20798	1073.698637	1142.334264	1242.916866
ENSMUSG00000010047.12	Hyal2	protein_coding	947.0444042	-0.533406162	0.105162203	1.53464E-07	9.05872E-07	-0.556687546	0.106068964	1105.249627	1049.750103	1114.522653	1121.897488	990.46031	824.8930562	638.8828232	730.6991731
ENSMUSG00000010048.10	Ifrd2	protein_coding	9867.355658	-1.783533843	0.344061062	2.25193E-08	1.54867E-07	-1.976385848	0.353466296	13622.75476	12455.2752	14264.06474	14417.44112	13735.30325	6311.100712	2672.316325	1460.589155
ENSMUSG00000010051.15	Hyal1	protein_coding	165.1501894	-0.932585313	0.165104266	1.33734E-09	1.15388E-08	-0.979465592	0.16155213	231.823464	219.9197144	198.4922637	190.5108942	171.4037006	116.8226923	104.0270035	88.20178279
ENSMUSG00000010054.4	Tusc2	protein_coding	2197.22578	-0.359076039	0.095368821	0.000112213	0.000385524	-0.374386098	0.096927353	2227.813869	2413.252332	2686.490121	2468.174474	2220.195585	1983.31044	1855.802486	1722.766932
ENSMUSG00000010057.8	Nprl2	protein_coding	891.4036217	0.580923577	0.114210233	1.16491E-07	7.04834E-07	0.608853874	0.114901558	712.7850074	758.4786593	767.7315717	754.6348199	730.4788581	939.9321959	1208.087182	1259.100679
ENSMUSG00000010064.15	Slc38a3	protein_coding	23.64109785	4.241644928	0.868893846	4.24331E-11	4.6855E-10	4.796638085	0.727278734	0	0	4.563040545	5.291969284	1.150360407	44.58881385	32.38576523	101.1488335
ENSMUSG00000010066.15	Cacna2d2	protein_coding	33.63886357	1.096045085	0.267015055	3.17861E-06	1.46839E-05	1.202493583	0.258105246	23.08615409	26.39036572	26.23748313	21.16787714	16.10504569	48.15591895	48.08795443	59.88010942
ENSMUSG00000010067.13	Rassf1	protein_coding	1937.739732	0.234345756	0.058997065	6.09229E-05	0.000220165	0.238399383	0.05946297	1819.95848	1832.664286	1793.274934	1737.882713	1893.493229	2096.566027	2165.920723	2162.157464
ENSMUSG00000010080.15	Epn3	protein_coding	12.03359629	0.979285549	0.67794628	0.016289956	0.034776342	1.814805567	0.755428179	9.619230869	4.887104764	3.422280409	10.58393857	2.300720813	49.04769523	5.888320951	10.51947868
ENSMUSG00000010086.17	Rnf112	protein_coding	3.366696564	1.151442272	0.806181505	0.009286832	0.021046171	2.453713768	0.943260576	1.923846174	0.977420953	1.140760136	0	2.300720813	8.917762769	1.96277365	9.710288014
ENSMUSG00000010095.13	Slc3a2	protein_coding	9041.348024	-0.848961476	0.114441101	1.12958E-14	2.15004E-13	-0.874014578	0.11315939	11442.07512	9860.222571	10521.23074	10503.50063	12163.91094	6592.902015	6087.542476	5159.399698
ENSMUSG00000010097.15	Nxf1	protein_coding	11650.7083	0.536027661	0.098046048	1.77285E-08	1.24594E-07	0.556344486	0.09876835	9853.940103	9462.412244	9299.476631	10099.19418	10801.88422	12747.94188	15130.04068	15810.77646
ENSMUSG00000010110.17	Stx5a	protein_coding	4486.291618	-0.16416838	0.05631592	0.003288441	0.008274943	-0.166810775	0.056749863	4699.956203	4704.327046	4532.240022	4623.064366	4830.363347	4009.426141	4151.26627	4339.689552
ENSMUSG00000010136.14	Pifo	protein_coding	9.478587872	1.534114993	0.656807502	0.000802973	0.002315882	2.272832533	0.678099622	1.923846174	0.977420953	11.40760136	3.17518157	2.300720813	12.48486788	17.66496285	25.89410137
ENSMUSG00000010142.12	Tnfrsf13b	protein_coding	3969.892512	2.209744354	0.179600133	7.27727E-36	1.3916E-33	2.268814708	0.181475764	1414.026938	1681.164039	2018.004681	1642.627266	1405.740417	5902.667177	8220.096047	9474.81353
ENSMUSG00000010154.7	Spire2	protein_coding	328.3219794	-1.584275194	0.338420269	2.74943E-07	1.54741E-06	-1.756443715	0.341729879	454.027697	462.3201107	418.65897	500.6202943	394.5736194	230.9700557	107.9525508	57.45253742
ENSMUSG00000010175.13	Prox1	protein_coding	308.0697358	0.027828731	0.178818253	0.865759546	0.908983038	0.03282906	0.194200599	288.5769261	272.7004458	284.0492739	337.6276403	345.108122	238.1042659	281.6580188	416.7331939
ENSMUSG00000010277.7	2610507B11Rik	protein_coding	17553.17144	-0.23544717	0.086498615	0.005488624	0.013129363	-0.244272052	0.087966894	20211.9279	18835.87918	17353.24319	17838.17006	18969.4431	16836.73611	16088.85561	14291.11638
ENSMUSG00000010290.7	AI597479	protein_coding	1363.631548	0.277064216	0.062529206	7.52865E-06	3.23397E-05	0.28235697	0.063051901	1212.985013	1254.031082	1278.792113	1280.656567	1280.351132	1501.75125	1593.772204	1506.713024
ENSMUSG00000010307.7	Tmem86a	protein_coding	2615.674962	-0.870568169	0.096504007	1.60598E-20	6.58079E-19	-0.888173763	0.095649291	3165.688879	3299.773136	3376.650003	3037.590369	2924.216153	1759.474594	1516.242645	1845.763913
ENSMUSG00000010311.15	Optc	protein_coding	3.600448024	-0.476288072	0.590325084	0.160722824	0.249666916	-1.155728982	0.823964191	6.733461609	5.864525717	5.703800681	2.116787714	2.300720813	2.675328831	0.981386825	2.427572004
ENSMUSG00000010342.16	Tex14	protein_coding	127.0136905	-0.249903881	0.138127905	0.056923772	0.103899046	-0.274143547	0.143990845	149.0980785	126.0873029	123.2020947	133.357626	147.246132	120.3897974	109.9153244	106.8131682
ENSMUSG00000010358.13	Ifi35	protein_coding	4353.650952	0.085214441	0.104312106	0.400771444	0.516036641	0.090097912	0.107228237	3961.199272	3940.961282	4468.357454	4572.261461	4311.550804	4902.094194	4772.484131	3900.299019
ENSMUSG00000010362.9	Rdm1	protein_coding	1381.04081	-0.381605233	0.097572524	5.86471E-05	0.000212595	-0.39835606	0.099138202	1449.618092	1411.395856	1705.436404	1611.933844	1414.9433	1176.252909	1079.525508	1199.22057
ENSMUSG00000010376.15	Nedd8	protein_coding	6258.614376	-0.145308589	0.085410372	0.082923984	0.143156893	-0.150772466	0.08695234	6117.830833	6250.606993	6668.883757	6883.793644	6581.211886	6365.499065	5913.837008	5287.251824
ENSMUSG00000010392.8	Gosr1	protein_coding	3905.87518	0.107756219	0.062890776	0.083448987	0.14393229	0.109949084	0.063517097	3687.051192	3844.196607	3972.126795	3758.356585	3704.160509	3882.79391	4282.772105	4115.543737
ENSMUSG00000010406.12	Mrpl52	protein_coding	2855.984858	-0.195863291	0.1231006	0.097726819	0.164691059	-0.211217671	0.127548805	2880.959645	2910.759597	3059.518686	3073.57576	3123.228504	3096.247234	2599.6937	2103.895736
ENSMUSG00000010453.12	Kansl3	protein_coding	3599.165365	-0.045172336	0.058720884	0.437676482	0.550959556	-0.04597821	0.059240896	3693.784654	3701.493148	3536.356423	3467.298275	3811.144027	3467.226165	3541.825052	3574.19518
ENSMUSG00000010461.15	Eya4	protein_coding	48.78741096	-0.598594389	0.351569317	0.026167149	0.05272329	-0.827806038	0.372261465	56.75346213	54.73557335	58.17876695	80.43793311	41.41297463	55.29012917	26.49744428	16.99300402
ENSMUSG00000010476.14	Ebf3	protein_coding	18.91675414	0.015329206	0.287449687	0.947631794	0.965798261	0.023249029	0.353968834	17.31461556	21.50326096	13.68912164	25.40145256	16.10504569	24.96973575	13.73941555	18.61138536
ENSMUSG00000010492.10	Uckl1os	antisense	46.93822877	-1.673649006	0.360768461	3.25901E-07	1.807E-06	-1.877573914	0.367588285	55.79153904	56.69041526	51.33420613	63.50363141	95.47991374	29.42861714	12.75802873	10.51947868
ENSMUSG00000010505.16	Myt1	protein_coding	1.545625325	0.31668674	0.662905679	0.319510182	0.433297261	1.226278051	1.231864616	0.961923087	2.932262858	0	0	1.150360407	3.567105108	2.944160475	0.809190668
ENSMUSG00000010517.7	Faf1	protein_coding	3816.377194	-0.591168404	0.112076083	4.06161E-08	2.6725E-07	-0.618160004	0.112635371	4514.305047	4120.806737	4453.527572	4538.392858	4323.054408	3364.671893	2749.845884	2466.413156
ENSMUSG00000010529.6	Gm266	protein_coding	15.69230755	1.169778816	0.464854235	0.000949968	0.002697573	1.496399651	0.452776678	11.54307704	1.954841906	12.5483615	12.70072628	8.052522846	20.51085437	27.4788311	30.74924538
ENSMUSG00000010538.14	Tsacc	protein_coding	59.30106582	0.397588794	0.208232636	0.031815486	0.062715711	0.475869673	0.22167279	41.36269274	57.66783621	50.193446	48.68611741	60.96910155	55.29012917	78.51094601	81.72825745
ENSMUSG00000010554.14	Mettl16	protein_coding	2393.616948	0.07492272	0.078248679	0.330681387	0.445556502	0.077308862	0.079475171	2386.531179	2100.477627	2314.602317	2475.583231	2449.117305	2531.75285	2495.666696	2395.204377
ENSMUSG00000010592.9	Dazl	protein_coding	9.175599316	-0.436036629	0.406905827	0.131077631	0.210824999	-0.731302616	0.484349365	7.695384695	12.70647239	11.40760136	8.467150854	13.80432488	7.134210215	4.906934126	7.282716011
ENSMUSG00000010601.14	Apol7a	protein_coding	82.75460411	1.279082244	0.510626102	0.000848231	0.002433325	1.677773949	0.502845918	50.02000052	56.69041526	15.97064191	63.50363141	40.26261423	267.5328831	113.8408717	54.21577474
ENSMUSG00000010607.8	Pigyl	protein_coding	885.2489593	-0.416096368	0.10902736	7.83028E-05	0.000277047	-0.438255628	0.110963826	921.5223173	991.1048461	1080.299849	1010.766133	904.1832795	801.706873	738.0028925	634.4054836
ENSMUSG00000010608.15	Rbm25	protein_coding	13779.40981	0.179429865	0.080975423	0.024174762	0.049223527	0.185428024	0.082253782	12580.99205	12532.49146	12381.81052	14002.55073	14029.79552	13923.30301	15192.84944	15591.48579
ENSMUSG00000010609.15	Psen2	protein_coding	2941.126407	0.006160261	0.057392754	0.913799885	0.942614459	0.006265347	0.057880184	2957.913492	2995.79522	2806.269935	2942.334922	2979.433453	2851.008757	2943.179089	3053.07639
ENSMUSG00000010651.4	Acaa1b	protein_coding	6.741871016	-0.075124332	0.408126105	0.788599492	0.852910043	-0.158191897	0.589982765	4.809615435	7.819367622	10.26684123	5.291969284	6.902162439	10.70131532	4.906934126	3.236762671
ENSMUSG00000010660.3	Plcd1	protein_coding	307.6765347	-0.078652973	0.127398882	0.519655007	0.629269536	-0.085485468	0.132766707	326.0919265	336.2328077	330.8204395	288.9415229	289.8908224	349.5763006	272.8255374	267.0329204
ENSMUSG00000010663.5	Fads1	protein_coding	3116.633356	-1.102981368	0.197200485	1.70107E-09	1.43755E-08	-1.160683444	0.192674986	3869.816579	3826.60303	4087.343568	4087.517075	3785.836098	2448.817656	1562.367826	1264.765014
ENSMUSG00000010721.15	Lmbr1	protein_coding	252.2024176	0.447169482	0.135030863	0.000481069	0.001450734	0.482509249	0.138211951	225.0900023	242.4003963	208.7591049	204.2700144	217.4181168	332.6325513	251.2350272	335.8141272
ENSMUSG00000010751.15	Tnfrsf22	protein_coding	260.3103329	1.522455789	0.151712601	1.96723E-24	1.20416E-22	1.554092917	0.152350672	159.6792324	158.3421943	152.8618583	152.4087154	129.9907259	356.7105108	506.3956018	466.0938247
ENSMUSG00000010755.17	Cars	protein_coding	3422.611309	-0.995225096	0.157333116	1.88295E-11	2.18891E-10	-1.035461826	0.154205389	4307.491583	3885.248287	3982.393636	4126.677648	4878.678484	2550.480152	2022.638247	1627.282433
ENSMUSG00000010760.5	Phlda2	protein_coding	16.95887281	-0.15346624	0.423316196	0.591257153	0.692124113	-0.326369995	0.607748214	14.4288463	17.59357715	36.50432436	11.64233242	11.50360407	24.07795948	16.68357603	3.236762671
ENSMUSG00000010797.6	Wnt2	protein_coding	45.64944749	0.991464177	0.313178996	0.000144893	0.000487016	1.145836552	0.301562627	29.81961569	38.11941716	39.92660477	29.63502799	19.55612691	60.64078683	52.01350173	95.4844988
ENSMUSG00000010830.8	Kdelr3	protein_coding	93.21254087	0.185064865	0.185636939	0.275217896	0.385896383	0.219543292	0.2012082	108.6973088	76.23883431	96.96461159	75.14596383	81.67558886	123.0651262	98.13868251	85.77421079
ENSMUSG00000010911.12	Apip	protein_coding	1491.471268	-0.733487562	0.137460394	1.51062E-08	1.07451E-07	-0.772320853	0.136443938	1736.271172	1700.712458	1881.113465	1793.977587	1717.488087	1272.564747	987.2751461	842.3674852
ENSMUSG00000010914.10	Pdhx	protein_coding	1724.954573	-0.508457332	0.102479175	3.00716E-07	1.6764E-06	-0.530203347	0.103494743	1920.960405	2015.442005	1939.292232	2006.714752	1865.884579	1549.907169	1324.872214	1176.563231
ENSMUSG00000010936.11	Vac14	protein_coding	3041.711183	-0.303524955	0.059232674	2.29344E-07	1.31081E-06	-0.308657624	0.059657481	3319.596573	3295.863453	3108.571371	3326.531892	3340.646621	2719.025868	2680.167419	2543.286269
ENSMUSG00000011008.13	Mcoln2	protein_coding	1219.084059	1.301495918	0.129257375	9.5352E-25	6.09364E-23	1.323745174	0.128883592	856.1115474	767.2754479	808.7989366	755.6932137	709.7723708	1588.253549	2107.037514	2159.729892
ENSMUSG00000011096.17	Akt1s1	protein_coding	1824.094521	-0.402550047	0.066349987	8.00519E-10	7.13153E-09	-0.410574374	0.066816289	1974.828097	1887.39986	2073.901928	2045.875325	2072.949453	1560.608485	1504.466003	1472.727015
ENSMUSG00000011114.18	Tbrg1	protein_coding	4322.576933	-0.006041939	0.090976629	0.94591154	0.964658523	-0.006304891	0.092935148	4194.946582	4333.884505	4370.252082	4539.451252	4209.168727	4850.37117	4249.404953	3833.136194
ENSMUSG00000011148.14	Adssl1	protein_coding	1374.649052	-0.304154426	0.112957078	0.005300756	0.012731928	-0.323094024	0.11588053	1338.996937	1694.847932	1597.064191	1295.474081	1505.821772	1140.581858	1264.026231	1160.379418
ENSMUSG00000011154.17	Cfap161	protein_coding	1.843893241	0.198940829	0.601555958	0.521737154	0.631171209	0.708631143	1.106078353	0.961923087	1.954841906	1.140760136	1.058393857	2.300720813	0	4.906934126	2.427572004
ENSMUSG00000011158.8	Brf1	protein_coding	3850.517152	-0.114492103	0.060169366	0.054762156	0.100533815	-0.116620335	0.060715771	3955.427733	3813.896558	3951.593112	3914.998876	4195.364403	3526.975175	3683.144755	3762.736605
ENSMUSG00000011171.11	Vipr2	protein_coding	19.87989652	1.124555034	0.366409836	0.000175354	0.000579922	1.324344408	0.352960141	19.23846174	9.774209528	10.26684123	12.70072628	11.50360407	34.7792748	23.5532838	37.22277072
ENSMUSG00000011179.8	Odc1	protein_coding	28545.58981	-1.520608332	0.277162674	4.75082E-09	3.7063E-08	-1.63117356	0.278562949	38645.26002	34349.50454	40473.02888	40808.49194	37032.40221	19320.33304	11302.63207	6433.065809
ENSMUSG00000011254.16	Thg1l	protein_coding	1205.974248	-0.12453728	0.131289572	0.321145067	0.435059943	-0.135953208	0.137034748	1246.652321	1138.69541	1247.991589	1312.408382	1294.155457	1361.742375	1137.42733	908.72112
ENSMUSG00000011256.16	Adam19	protein_coding	3462.279493	0.754741681	0.148579292	5.52738E-08	3.53879E-07	0.799177714	0.147084681	2458.67541	2686.930199	2834.788939	2571.897072	2998.98958	3610.802145	5121.85784	5414.294758
ENSMUSG00000011257.19	Pabpc4	protein_coding	15336.80915	-1.582425289	0.228041618	5.99029E-13	8.68716E-12	-1.657325033	0.230161562	21264.27176	18937.53096	20481.20749	20953.02318	21449.62014	9771.192666	5563.481912	4274.145107
ENSMUSG00000011263.16	Exoc3l2	protein_coding	256.5574805	-0.115144817	0.109816618	0.279303406	0.390315909	-0.122443902	0.113176396	251.0619257	241.4229753	287.4715543	273.065615	270.3346955	255.0480152	248.2908668	225.7641963
ENSMUSG00000011267.8	Zfp296	protein_coding	304.7261715	1.55840231	0.170240382	9.91744E-21	4.20349E-19	1.598958757	0.171251146	169.2984633	183.7551391	191.6477029	161.9342601	158.7497361	395.948667	543.6883011	632.7871022
ENSMUSG00000011305.11	Plin5	protein_coding	7.788145817	-1.090012268	0.761543049	0.011613448	0.025739492	-2.211932953	0.876472187	1.923846174	19.54841906	21.67444259	7.408756997	4.601441626	3.567105108	1.96277365	1.618381336
ENSMUSG00000011306.7	Sugp1	protein_coding	2757.704236	-0.036517756	0.067564675	0.584469487	0.686001489	-0.037383633	0.068359531	2788.615029	2901.962809	2696.756962	2779.342268	2755.113174	2524.61864	2768.492234	2846.732769
ENSMUSG00000011382.8	Dhdh	protein_coding	500.529674	0.262772563	0.101298594	0.007660025	0.017727506	0.276185992	0.103568492	474.2280819	451.5684802	499.6529397	441.3502383	453.2420002	510.0960304	548.5952353	625.5043862
ENSMUSG00000011427.16	Zfp790	protein_coding	900.770507	0.741794793	0.135658243	6.95066E-09	5.26593E-08	0.779490884	0.134577994	775.3100081	729.1560308	622.8550344	651.9706158	770.7414724	1039.811139	1200.236087	1416.083669
ENSMUSG00000011463.5	Cpb1	protein_coding	9735.227745	6.014090137	1.532318739	4.24834E-08	2.78126E-07	7.452854535	1.35995915	10.58115396	2.932262858	103.8091724	462.5181154	154.1482945	11684.94456	10903.20763	54559.68078
ENSMUSG00000011632.7	Pinlyp	protein_coding	5.889833042	0.825126768	0.5483523	0.021958436	0.045256138	1.345227355	0.587157059	4.809615435	5.864525717	3.422280409	3.17518157	1.150360407	9.809539046	10.79525508	8.091906678
ENSMUSG00000011658.16	Fuz	protein_coding	1022.477836	0.319803549	0.111750395	0.003058935	0.007746414	0.3390956	0.114491537	898.4361632	960.8047966	985.6167578	869.9997503	936.3933709	1013.057851	1156.07368	1359.440322
ENSMUSG00000011751.16	Sptbn4	protein_coding	42.67833765	0.055976948	0.212983727	0.76761454	0.836300209	0.070673772	0.239169484	28.85769261	48.87104764	44.48964532	40.21896656	47.16477667	41.02170874	47.10656761	43.69629606
ENSMUSG00000011752.7	Pgam1	protein_coding	2133.90928	-0.545974566	0.099068363	1.32698E-08	9.5522E-08	-0.566828118	0.099748842	2455.789641	2515.881532	2437.804411	2187.700102	2551.499382	1750.556832	1734.11052	1437.931817
ENSMUSG00000011831.16	Evi5	protein_coding	4742.096179	-1.671892112	0.214661603	1.14101E-15	2.51485E-14	-1.740266808	0.217244054	6975.866226	5846.932139	5766.542489	6465.728071	7105.776231	2792.151523	1606.530233	1377.242517
ENSMUSG00000011832.16	Evi5l	protein_coding	720.3736248	0.235188822	0.106544593	0.02288938	0.046923895	0.248669471	0.109292004	733.9473153	662.691406	667.3446797	666.7881298	633.848584	700.0443774	796.886102	901.438404
ENSMUSG00000011837.4	Snapc2	protein_coding	855.1421816	-0.39788163	0.098414237	3.22911E-05	0.000123154	-0.415419189	0.099940238	870.5403937	967.6467432	1048.358565	959.9632281	871.9731881	761.5769405	691.8777117	669.2006823
ENSMUSG00000011877.13	Git1	protein_coding	2191.245848	-0.090739274	0.060232221	0.128343141	0.207156226	-0.092435662	0.060786217	2186.451177	2233.406877	2346.5436	2197.225647	2253.556036	2044.843003	2187.511233	2080.429207
ENSMUSG00000011884.13	Gltp	protein_coding	7429.800363	-0.463302599	0.053122685	1.41793E-18	4.56031E-17	-0.468926746	0.053311428	8094.582777	8358.903988	8492.959215	8094.596217	8421.788536	6056.052697	6162.127875	5757.391602
ENSMUSG00000011958.17	Bnip2	protein_coding	7987.361391	-0.115515648	0.048326627	0.016180916	0.034567492	-0.116895493	0.048609053	8049.372391	8113.571329	8337.815836	8291.457474	8345.864749	7840.497027	7510.553373	7409.758945
ENSMUSG00000011960.12	Ccnt1	protein_coding	5810.035836	0.14535147	0.060324466	0.014997537	0.032316496	0.148051128	0.060865311	5638.793136	5370.928135	5329.631357	5808.465486	5771.35816	6009.68033	6217.085537	6334.344548
ENSMUSG00000012017.4	Scarf2	protein_coding	466.3754943	0.144639024	0.164222023	0.344659149	0.459873892	0.165758174	0.175405574	565.6107751	377.2844878	499.6529397	403.2480594	384.2203758	580.5463563	435.7357504	484.70521
ENSMUSG00000012076.8	Brms1l	protein_coding	1682.939726	-0.145795531	0.093993655	0.112448683	0.185420061	-0.152461329	0.096051794	1808.415403	1625.451044	1623.301674	1890.291428	1795.712595	1724.69532	1535.870381	1459.779965
ENSMUSG00000012114.17	Med15	protein_coding	3806.679131	-0.202439704	0.050009877	4.60518E-05	0.000170495	-0.204977691	0.050303613	4037.191196	4063.138901	3983.534396	3909.706907	4033.163585	3418.178469	3584.024685	3424.494906
ENSMUSG00000012117.13	Dhdds	protein_coding	2339.777018	-0.479523256	0.066460285	2.61642E-13	3.96449E-12	-0.488483117	0.066798416	2478.875795	2672.268885	2589.525509	2602.590494	2767.767138	1928.020311	1880.337157	1798.830855
ENSMUSG00000012123.17	Crybg2	protein_coding	101.4308787	0.961026496	0.21917736	9.97225E-07	5.07626E-06	1.039976652	0.212579166	65.41076991	86.01304384	75.290169	66.67881298	70.1719848	114.1473634	140.338316	193.3965696
ENSMUSG00000012126.16	Ubxn11	protein_coding	457.0450096	1.394717178	0.134948123	7.6365E-26	5.57329E-24	1.418932569	0.134986966	246.2523103	311.7972839	295.4568753	279.4159782	271.4850559	639.4035906	750.7609212	861.7880612
ENSMUSG00000012187.13	Mogat1	protein_coding	65.04338661	-0.699628751	0.250441671	0.0010494	0.002955428	-0.819737166	0.250153511	64.44884682	67.44204574	82.13472981	83.61311469	90.87847212	61.53256311	36.31131253	33.98600805
ENSMUSG00000012296.16	Tjap1	protein_coding	1109.932088	-0.273524432	0.067672903	4.27174E-05	0.000158985	-0.279661892	0.068339092	1180.279628	1261.85045	1137.337856	1186.459513	1175.668335	964.0101554	988.2565329	985.5942334
ENSMUSG00000012350.15	Ehf	protein_coding	149.6249962	1.242559666	0.265967539	2.44566E-07	1.3888E-06	1.342467871	0.260076687	93.30653943	101.6517791	118.6390542	88.90508397	72.47270561	163.1950587	214.9237147	343.9060338
ENSMUSG00000012405.16	Rpl15	protein_coding	30014.36444	-0.24603029	0.082319811	0.002338872	0.006087928	-0.254333718	0.083567742	30036.04839	34054.32341	32983.93858	32745.64753	29933.52814	28443.20435	27254.09352	24664.13156
ENSMUSG00000012422.14	Tmem167	protein_coding	5943.653037	-0.122431007	0.070868355	0.080075954	0.139008701	-0.125596169	0.071759171	5825.406214	6086.400273	5941.07879	6611.786423	6211.946195	5703.801067	5845.139931	5323.665404
ENSMUSG00000012428.9	Steap4	protein_coding	672.3163742	0.866762414	0.389342178	0.003568742	0.008916615	1.118006707	0.383672473	631.9834681	413.449063	300.0199158	650.9122219	339.3563199	1671.188743	908.7642001	462.857062
ENSMUSG00000012429.9	Mplkip	protein_coding	2378.337596	-0.1658241	0.072783136	0.020880651	0.043291637	-0.170305192	0.073720866	2334.587332	2358.516759	2518.798381	2699.962729	2498.582803	2197.336746	2231.67364	2187.242375
ENSMUSG00000012443.4	Kif11	protein_coding	16963.10555	-1.756746901	0.32990028	1.11011E-08	8.07555E-08	-1.931174274	0.338032402	24192.36564	23010.44407	21677.86487	24335.64995	24040.23178	10502.44921	5434.920238	2510.918642
ENSMUSG00000012483.4	Rpa3	protein_coding	3310.205494	-0.886319749	0.186234748	1.86783E-07	1.08567E-06	-0.947825073	0.181853272	3888.093117	4178.474573	4091.906609	4503.465861	3536.20789	2698.515014	2095.260872	1489.720019
ENSMUSG00000012519.14	Mlkl	protein_coding	2000.566054	-0.508012003	0.218537056	0.008110023	0.018657621	-0.602354292	0.227522042	2393.26464	2386.861967	1958.685154	2274.488398	2457.169828	2080.514054	1540.777315	912.7670733
ENSMUSG00000012535.14	Tnpo3	protein_coding	5745.388506	0.123561128	0.062923069	0.047260266	0.08854749	0.126071339	0.063545293	5692.660828	5513.631594	5169.924938	5519.523963	5879.492038	6020.381646	6150.351233	6017.141806
ENSMUSG00000012609.19	Ttll5	protein_coding	931.4916105	-0.694730256	0.106479659	1.27595E-11	1.52053E-10	-0.718968983	0.106178234	1228.375782	1084.937258	1049.499325	1122.955882	974.3552643	716.9881267	661.4547202	613.3665262
ENSMUSG00000012640.16	Zfp715	protein_coding	2028.706239	0.562606815	0.103976753	2.17325E-08	1.50095E-07	0.585716821	0.104636916	1626.61194	1716.351193	1818.371657	1727.298774	1651.917544	2200.903851	2616.377276	2871.81768
ENSMUSG00000012705.16	Retn	protein_coding	23.27460003	1.875667619	0.484028513	5.61599E-06	2.47032E-05	2.290198138	0.504409637	8.657307782	4.887104764	20.53368245	2.116787714	11.50360407	38.34637991	58.88320951	41.26872406
ENSMUSG00000012819.15	Cdh23	protein_coding	53.64618562	0.252863814	0.242153419	0.224237069	0.327016259	0.331781731	0.272995359	37.51500039	65.48720383	65.02332777	31.7518157	44.86405585	57.965458	61.82736998	64.73525343
ENSMUSG00000012848.15	Rps5	protein_coding	57665.92126	0.283764495	0.071801309	6.12771E-05	0.00022138	0.290904543	0.072583909	49178.31782	53222.52572	56904.53788	55128.56082	51607.46856	64544.0916	67816.77378	62925.0939
ENSMUSG00000012889.8	Podnl1	protein_coding	1237.932787	-0.291807531	0.126568	0.016040937	0.034298156	-0.314893303	0.130770578	1387.093091	1429.966854	1508.0849	1122.955882	1233.186356	956.8759451	1062.841932	1202.457332
ENSMUSG00000013033.16	Adgrl1	protein_coding	1125.891894	0.409602522	0.14645858	0.002962295	0.007524083	0.449168333	0.151152493	921.5223173	923.6628004	1064.329207	881.6420827	1160.71365	1078.157519	1527.0379	1450.069677
ENSMUSG00000013076.17	Amotl1	protein_coding	669.8833884	0.365136453	0.150213939	0.009661371	0.02182279	0.403848499	0.156063494	740.6807769	560.0622059	676.4707608	487.919568	522.2636246	773.1700321	753.7050817	844.7950572
ENSMUSG00000013083.8	2200002J24Rik	protein_coding	5.607995487	0.128616782	0.410395057	0.6478486	0.740518478	0.267301503	0.585221137	6.733461609	6.841946669	3.422280409	4.233575427	4.601441626	7.134210215	7.851094601	4.045953339
ENSMUSG00000013089.15	Etv5	protein_coding	1126.835113	-0.050380508	0.095220364	0.58808804	0.689330281	-0.052783236	0.097456389	1195.670397	1124.034096	1058.625406	1070.036189	1261.945366	1145.932516	1150.185359	1008.251572
ENSMUSG00000013150.15	Gfod2	protein_coding	167.4825957	-0.013057873	0.154953424	0.928552419	0.952407086	-0.014783396	0.164871312	151.9838477	154.4325105	190.5069428	180.9853495	163.3511777	202.4332149	138.3755423	157.7921802
ENSMUSG00000013155.10	Enkd1	protein_coding	457.3468282	-0.900350805	0.219809941	4.1327E-06	1.8685E-05	-0.983579764	0.213608331	571.3823136	530.7395773	581.7876695	569.4158949	553.3233555	402.1911009	263.0116691	186.9230443
ENSMUSG00000013160.7	Atp6v0d1	protein_coding	5854.521872	-0.69319907	0.081257934	2.70985E-18	8.39782E-17	-0.707533043	0.081111434	6850.816225	6718.791629	7117.20249	6946.238882	6618.023419	4646.154403	4076.680872	3862.267058
ENSMUSG00000013236.17	Ptprs	protein_coding	1272.893731	0.445218682	0.120656935	0.000118175	0.000404151	0.473425156	0.122971366	1209.13732	1054.637208	1241.147028	1036.167586	1014.617879	1347.473954	1532.926221	1747.042652
ENSMUSG00000013275.9	Slc41a1	protein_coding	1400.422173	0.745720824	0.10855297	9.41288E-13	1.32155E-11	0.770268054	0.107898364	1139.878858	1159.22125	1065.469967	1073.211371	1098.594188	1590.928878	2071.707588	2004.365284
ENSMUSG00000013338.16	Fer1l4	protein_coding	5.639023622	-0.484497872	0.627260942	0.15901035	0.247427447	-1.288952089	0.915183859	13.46692322	3.909683811	1.140760136	8.467150854	9.202883252	7.134210215	0.981386825	0.809190668
ENSMUSG00000013367.5	Iglon5	protein_coding	7.768682649	1.300393191	0.634587707	0.002472812	0.006398083	1.96579313	0.64949498	9.619230869	0.977420953	2.281520273	3.17518157	2.300720813	18.72730182	13.73941555	11.32866935
ENSMUSG00000013415.9	Igf2bp1	protein_coding	8.750027429	0.07845422	0.406191553	0.779061626	0.84507683	0.164153189	0.585128524	14.4288463	12.70647239	7.985320954	4.233575427	2.300720813	11.5930916	7.851094601	8.901097346
ENSMUSG00000013418.8	B4galnt2	protein_coding	10.26311408	1.19672381	0.552825745	0.002329406	0.006065848	1.676825442	0.550742404	4.809615435	9.774209528	9.12608109	2.116787714	2.300720813	16.94374926	12.75802873	24.27572004
ENSMUSG00000013419.7	Zfp651	protein_coding	190.0529506	0.11854037	0.132643136	0.349512827	0.464961572	0.129658256	0.13859268	203.9276944	201.3487163	176.8178211	179.9269557	155.2986549	221.1605167	184.5007231	197.442523
ENSMUSG00000013465.19	Nelfb	protein_coding	3748.35111	-0.050149219	0.063954245	0.428105647	0.541509082	-0.051212159	0.064626121	3555.267729	3816.828821	4008.631119	3828.21058	3782.385017	3543.027148	3692.958623	3759.499843
ENSMUSG00000013483.14	Card14	protein_coding	9.536700299	0.859258811	0.596134112	0.022678094	0.046556527	1.484620104	0.651487913	5.771538522	2.932262858	5.703800681	10.58393857	3.45108122	29.42861714	12.75802873	5.664334675
ENSMUSG00000013495.15	Tmem175	protein_coding	1210.723259	0.291909227	0.074984816	7.71605E-05	0.000273555	0.299893408	0.075863755	1160.079243	1113.282465	1058.625406	1106.02158	1131.95464	1277.915405	1448.526954	1389.380377
ENSMUSG00000013523.13	Bcas1	protein_coding	76.18428779	0.403160634	0.179012541	0.013857281	0.0301176	0.461618919	0.187578147	64.44884682	76.23883431	60.46028722	75.14596383	57.51802033	87.39407514	81.45510649	106.8131682
ENSMUSG00000013539.14	Tango2	protein_coding	2382.917378	-0.884108933	0.196217257	6.51138E-07	3.4226E-06	-0.952132147	0.191368045	2912.703107	2753.394824	2904.375307	3131.787422	2848.292367	2085.864712	1333.704695	1093.216592
ENSMUSG00000013562.12	4833413E03Rik	lincRNA	3.235312952	-0.1665663	0.54013408	0.58839289	0.689598947	-0.493362572	0.911665184	0.961923087	3.909683811	5.703800681	3.17518157	4.601441626	2.675328831	0	4.855144007
ENSMUSG00000013584.5	Aldh1a2	protein_coding	282.6658727	0.442383774	0.283740607	0.05674472	0.10363358	0.591327718	0.310363933	350.1400036	211.1229258	195.0699833	258.2481011	172.554061	537.741095	317.9693313	218.4814803
ENSMUSG00000013593.12	Ndufs2	protein_coding	8733.244028	-0.311427102	0.077607958	4.50662E-05	0.000167122	-0.320461813	0.078547592	9005.52394	9625.641543	9715.854081	9605.982644	9237.394064	8199.882866	7595.934027	6879.739058
ENSMUSG00000013611.14	Snx31	protein_coding	104.6880501	-0.508142992	0.18045408	0.002002089	0.005283784	-0.573672649	0.185659251	125.0500013	118.2679353	144.8765373	117.4817181	90.87847212	88.28585142	81.45510649	71.20877877
ENSMUSG00000013622.15	Atraid	protein_coding	1906.640773	0.373605345	0.083134297	4.58449E-06	2.04836E-05	0.385566556	0.084130538	1759.357326	1672.36725	1781.867333	1712.48126	1625.459254	2057.327871	2192.418167	2451.847724
ENSMUSG00000013629.16	Cad	protein_coding	4796.562942	-0.688240398	0.115092488	4.32792E-10	4.07174E-09	-0.716463021	0.114786195	5925.446215	5500.925122	5045.582083	5614.77941	6020.986368	3901.521212	3429.946954	2933.316171
ENSMUSG00000013646.17	Sh3bp5l	protein_coding	1741.993391	-0.732472901	0.076290189	1.20423E-22	6.29362E-21	-0.744927366	0.076065775	2023.886175	2015.442005	2049.945965	2104.086987	2068.348011	1339.447968	1191.403606	1143.386414
ENSMUSG00000013662.6	Atad1	protein_coding	6498.905627	0.168451743	0.067855755	0.011984385	0.026471241	0.172398535	0.068613499	6233.261603	6363.010402	5767.683249	6413.866772	6238.404485	6793.551678	7413.396077	6768.070746
ENSMUSG00000013663.7	Pten	protein_coding	8274.91996	0.575740957	0.109730106	5.0582E-08	3.26126E-07	0.601538264	0.110389136	6444.884682	7113.669694	7265.501308	6947.297276	6881.455952	8817.883826	10852.17551	11876.49143
ENSMUSG00000013698.12	Pea15a	protein_coding	5211.748312	-0.13245334	0.069904913	0.054986365	0.100892862	-0.135777316	0.070754795	5487.771211	5325.966772	5690.11156	5404.159033	5059.285068	4611.375128	4978.575364	5136.742359
ENSMUSG00000013701.13	Timm23	protein_coding	3409.908111	-0.424248186	0.118771727	0.000198948	0.000649247	-0.450848122	0.121184397	3878.473887	3997.651697	3548.904784	3598.539113	3933.08223	3254.091635	2751.808658	2316.712882
ENSMUSG00000013707.3	Tnfaip8l2	protein_coding	2853.077997	0.187393209	0.117759947	0.098842854	0.166297608	0.200840135	0.121685192	2529.857719	2939.104805	2969.398635	2571.897072	2498.582803	2612.904491	3299.422506	3403.455949
ENSMUSG00000013736.16	Trnt1	protein_coding	4376.075512	0.05865112	0.062082186	0.340006261	0.455236346	0.059820915	0.062695314	4272.862352	4161.858417	4144.381575	4620.947579	4338.009093	4452.638951	4581.1137	4436.792432
ENSMUSG00000013766.11	Ly6g6e	protein_coding	20.62920451	-1.176972818	0.368356322	0.000108982	0.000375104	-1.376174588	0.355630855	30.78153878	29.32262858	22.81520273	20.10948328	31.05973098	11.5930916	8.832481426	10.51947868
ENSMUSG00000013787.15	Ehmt2	protein_coding	8452.627846	-0.088175411	0.071415021	0.210912092	0.311692996	-0.090503641	0.072341489	8499.552396	9041.143813	8766.741647	8067.077976	8875.030536	7574.747696	8344.732174	8451.996526
ENSMUSG00000013822.7	Elof1	protein_coding	2661.838188	-0.633079397	0.101132365	9.71552E-11	1.01984E-09	-0.655274902	0.101258422	2967.532723	3168.798729	3313.908196	2952.91886	3016.244986	2197.336746	1965.717811	1712.247453
ENSMUSG00000013833.15	Med16	protein_coding	2009.629451	-0.423073682	0.078469444	4.03153E-08	2.65612E-07	-0.434676739	0.079183807	2327.85387	2373.178073	2224.482266	2061.751233	2146.572519	1734.504859	1587.883883	1620.808908
ENSMUSG00000013846.10	St3gal1	protein_coding	7705.06997	-0.403568648	0.069132039	3.24052E-09	2.60381E-08	-0.41229603	0.069657242	8939.151247	8488.900975	8317.282154	8287.223899	8453.998628	6058.728025	6208.253056	6887.021774
ENSMUSG00000013858.14	Tmem259	protein_coding	6340.072629	-0.204509551	0.050888258	5.20151E-05	0.000190429	-0.207163202	0.05119713	6492.980837	6627.891481	6562.793064	6707.04187	6984.988388	5710.935277	5770.554532	5863.395579
ENSMUSG00000013878.18	Rnf170	protein_coding	943.0540123	0.337920171	0.070096231	1.02238E-06	5.18924E-06	0.345783728	0.070751752	808.9773161	879.6788575	871.5407441	853.0654486	867.3717465	1051.404231	1125.650688	1086.743067
ENSMUSG00000013921.15	Clip3	protein_coding	199.1358087	0.287518	0.134678502	0.024944571	0.050607179	0.313414457	0.139776142	204.8896175	184.7325601	180.2401015	168.2846232	174.8547818	211.3509776	204.1284596	264.6053484
ENSMUSG00000013928.13	Thap8	protein_coding	12.34806373	-0.536209175	0.397360644	0.062800562	0.113044678	-0.825502058	0.443674983	16.35269248	14.66131429	15.97064191	9.525544711	17.2554061	12.48486788	6.869707776	5.664334675
ENSMUSG00000013936.12	Myl2	protein_coding	4.537281955	0.039309078	0.450467218	0.892411961	0.928352306	0.094219658	0.696618635	1.923846174	5.864525717	4.563040545	6.350363141	3.45108122	1.783552554	5.888320951	6.473525343
ENSMUSG00000013973.12	Dedd	protein_coding	1881.148275	0.121959849	0.062130338	0.047398827	0.088773387	0.12437553	0.062729782	1735.309249	1764.24482	1893.661826	1856.422825	1849.779534	1951.206494	2026.563794	1971.997658
ENSMUSG00000013974.3	Mcemp1	protein_coding	1825.244905	-0.514540469	0.157382293	0.000439416	0.001338378	-0.565076545	0.160752135	1838.235019	2352.652233	2254.142029	2074.451959	1868.1853	1483.915725	1656.580961	1073.796016
ENSMUSG00000013997.10	Nit1	protein_coding	1590.102342	-0.037288311	0.070019148	0.589678407	0.690866157	-0.0382388	0.070904227	1535.229247	1680.186618	1690.606522	1581.240422	1541.482945	1528.504539	1621.251035	1542.317413
ENSMUSG00000014030.15	Pax5	protein_coding	11034.67519	2.676526056	0.178323052	7.48888E-53	7.13688E-50	2.741588852	0.179173023	3699.556192	3494.279906	4128.410933	3294.780076	2993.237778	17156.88379	24419.84837	29090.40451
ENSMUSG00000014039.18	Prdm15	protein_coding	1039.116049	0.439537163	0.090211099	6.0262E-07	3.18181E-06	0.455231413	0.091221874	906.1315479	846.4465451	886.3706259	946.204108	976.6559851	1136.122977	1289.542288	1325.454314
ENSMUSG00000014074.17	Rnf168	protein_coding	3285.30065	-0.647835082	0.101625295	4.30616E-11	4.74215E-10	-0.670221981	0.10165442	3909.255425	3876.451499	3755.382369	3823.977005	3720.265555	2778.774879	2311.165973	2107.132499
ENSMUSG00000014075.15	Tctex1d2	protein_coding	661.3655157	-0.099702367	0.102204051	0.316204353	0.429501548	-0.105168115	0.104928004	614.6688525	692.9914555	736.931048	721.8246103	630.3975028	688.4512858	594.720416	610.9389542
ENSMUSG00000014077.13	Chp1	protein_coding	7863.071493	-0.706023189	0.077068405	8.96751E-21	3.84046E-19	-0.718885368	0.076906033	9407.60779	8877.914514	8822.638894	9690.654153	9299.513526	5998.979015	5661.620594	5145.643457
ENSMUSG00000014158.12	Trpv4	protein_coding	144.4654956	0.165075897	0.150158837	0.243514958	0.3494452	0.184880584	0.158526218	145.2503861	153.4550896	126.6243751	120.6568997	141.49433	164.086835	128.5616741	175.5943749
ENSMUSG00000014164.15	Klhl3	protein_coding	118.3845679	0.503712598	0.185644248	0.002776114	0.007098701	0.572732189	0.191453238	91.38269326	112.4034096	108.3722129	77.26275154	111.5849594	123.9569025	143.2824765	178.8311376
ENSMUSG00000014177.10	Tvp23b	protein_coding	1633.256122	0.208132725	0.068379975	0.002058563	0.005417178	0.213027398	0.069127693	1468.856554	1466.131429	1548.011505	1584.415604	1640.41394	1812.089395	1772.384606	1773.745944
ENSMUSG00000014195.16	Dnajc7	protein_coding	11699.89323	0.845225576	0.089641613	3.85482E-22	1.9133E-20	0.860862459	0.088978986	8504.362012	8776.262735	9075.887644	9131.822196	9304.114968	14357.59806	16659.04136	17790.05683
ENSMUSG00000014198.15	Zfp385c	protein_coding	15.57739655	-0.215832917	0.320474481	0.387082387	0.502740395	-0.341783196	0.395161368	20.20038483	22.48068191	14.82988177	8.467150854	18.4057665	13.37664415	14.72080238	12.13786002
ENSMUSG00000014226.10	Cacybp	protein_coding	9745.036552	-0.465655998	0.141956818	0.000504924	0.001516185	-0.505438606	0.145319038	10273.33857	10562.98824	10767.63493	12239.26656	10954.88215	9387.728867	7736.272343	6038.180763
ENSMUSG00000014232.14	Cluap1	protein_coding	881.0943211	0.491736091	0.087589848	9.10345E-09	6.74569E-08	0.507445311	0.088302965	687.7750072	727.2011888	756.3239704	817.0800574	816.7558886	1064.780875	1105.041565	1073.796016
ENSMUSG00000014243.5	Zswim7	protein_coding	300.2093864	-0.036927551	0.119235254	0.747998395	0.820514036	-0.039734046	0.123674289	260.6811566	297.1359696	318.272078	339.744428	301.3944265	321.931236	272.8255374	289.6902591
ENSMUSG00000014245.8	Pigl	protein_coding	453.3578462	0.398665632	0.099186019	3.56053E-05	0.000134504	0.416503382	0.100743614	433.8273122	392.923223	400.4068078	410.6568164	376.1678529	493.1522811	533.8744329	585.8540435
ENSMUSG00000014294.4	Ndufa2	protein_coding	4009.376874	-0.209091736	0.107788549	0.045455015	0.085679247	-0.221498351	0.110725966	3937.151195	4134.49063	4439.83845	4410.327201	4255.183144	4208.292251	3556.545854	3133.186266
ENSMUSG00000014301.13	Pam16	protein_coding	886.8259849	-0.137580956	0.108415335	0.190705273	0.287076199	-0.146031201	0.111602365	868.6165475	847.423966	918.3119097	955.7296527	1010.016437	919.4213415	850.8623774	724.2256477
ENSMUSG00000014303.13	Glis2	protein_coding	283.1335443	0.49260484	0.224305766	0.011888544	0.026285435	0.590979325	0.234941159	301.0819262	212.1003467	238.4188685	257.1897072	180.6065838	498.5029388	296.3788212	280.7891617
ENSMUSG00000014313.15	Cox6c	protein_coding	10782.04595	-0.614695879	0.157991828	2.73677E-05	0.000105774	-0.667003291	0.159024931	11538.26743	12989.92446	12427.44092	13657.51433	11986.75544	10017.32292	7596.915413	6042.226717
ENSMUSG00000014329.14	Bicc1	protein_coding	649.3388359	0.352923757	0.236718869	0.084218046	0.144985049	0.447508944	0.259167129	757.0334694	591.3396764	439.1926525	606.4596799	462.4448834	1135.231201	634.9572759	568.0518488
ENSMUSG00000014349.7	Ube2z	protein_coding	6270.541902	-0.402783824	0.070126686	5.68035E-09	4.37337E-08	-0.411752489	0.070676126	6545.886607	6587.817222	7299.724112	7143.100139	6995.341632	5397.030028	5255.326449	4940.109027
ENSMUSG00000014353.15	Tmem87b	protein_coding	2177.42383	0.359891322	0.091184959	5.34093E-05	0.000195272	0.373903186	0.092546076	2092.182714	1916.722488	1804.682536	1899.816973	2086.753777	2336.453846	2520.201367	2762.57694
ENSMUSG00000014355.10	Anapc1	protein_coding	9420.531466	-0.301542562	0.088768606	0.000518579	0.001553571	-0.313080658	0.090199721	10929.37011	9949.167878	9462.605331	10119.30366	10358.99546	9039.936119	8047.371966	7457.501195
ENSMUSG00000014361.5	Mertk	protein_coding	7027.449109	-1.074407972	0.110963717	2.64677E-23	1.4509E-21	-1.093035018	0.109905933	9701.956255	9109.56328	8046.922001	7681.822612	9338.62578	4027.261667	3831.334165	4482.107109
ENSMUSG00000014402.15	Tsg101	protein_coding	3612.897437	-0.199339728	0.062931573	0.0013703	0.003759599	-0.203314924	0.063519339	3714.946962	3593.976843	3877.443703	3902.29815	3912.375743	3350.403472	3392.654255	3159.080367
ENSMUSG00000014418.16	Hps5	protein_coding	2953.009988	0.38991325	0.079778952	6.44679E-07	3.39154E-06	0.401267379	0.080619026	2551.020027	2649.788203	2573.554867	2703.13791	2703.346955	3139.944271	3543.787826	3759.499843
ENSMUSG00000014426.9	Map3k4	protein_coding	1682.160555	0.182146483	0.094592577	0.048676012	0.090806917	0.190497522	0.096629665	1648.736171	1609.812309	1674.63588	1480.693006	1574.843397	1636.409468	1792.99373	2039.160483
ENSMUSG00000014444.17	Piezo1	protein_coding	6667.124051	-0.507965657	0.10809297	1.12105E-06	5.64712E-06	-0.532113571	0.109283639	8101.316238	7369.753984	6906.161865	7588.683953	7729.271571	5998.087239	5085.546528	4558.171032
ENSMUSG00000014453.4	Blk	protein_coding	6054.79519	2.342757883	0.203105442	4.77312E-32	6.54129E-30	2.421849611	0.205536647	1948.856174	2246.113349	3081.193128	2491.459139	1724.390249	9748.006483	12649.09479	14549.24821
ENSMUSG00000014470.4	Rnf166	protein_coding	3189.55844	-0.133252409	0.096106301	0.155535143	0.242891145	-0.139647439	0.098326011	3095.468494	3527.512218	3569.438466	3129.670634	3198.00193	2707.432777	2997.155364	3291.787637
ENSMUSG00000014496.8	Ankrd28	protein_coding	3947.235916	-0.417789155	0.07839842	5.78519E-08	3.69617E-07	-0.429277809	0.07912493	4440.236969	4580.194585	4093.047369	4442.079017	4287.393235	3492.1959	3250.353165	2992.38709
ENSMUSG00000014498.9	Ankrd52	protein_coding	5008.604735	-0.221405378	0.091717948	0.013566805	0.029548469	-0.230806444	0.093499427	5785.967368	5487.241229	4617.797032	5114.159116	5506.775266	4323.331391	4666.494354	4567.072129
ENSMUSG00000014503.15	Pkd2l2	protein_coding	553.6565917	-1.547801717	0.320157436	1.34072E-07	7.99055E-07	-1.699017188	0.322199071	748.3761616	678.3301412	655.9370784	831.8975714	823.6580511	395.0568907	183.5193363	112.4775028
ENSMUSG00000014504.16	Srp19	protein_coding	4669.496082	-0.423644469	0.117516794	0.000175747	0.000580986	-0.449664919	0.119861192	4827.891973	5038.605011	5009.077758	5703.684494	5374.483819	4496.335988	3566.359723	3339.529886
ENSMUSG00000014543.14	Klra17	protein_coding	125.8762287	0.662316064	0.239656919	0.001315016	0.003619193	0.774685668	0.241133602	78.87769313	100.6743581	104.9499325	115.3649304	97.78063455	131.982889	135.4313819	241.9480097
ENSMUSG00000014547.10	Wdfy2	protein_coding	3997.800166	0.215095078	0.089862646	0.014469057	0.031295282	0.223877087	0.0915502	4006.409657	3986.900066	3462.207014	3684.269015	3665.048255	4042.421863	4326.934512	4808.210948
ENSMUSG00000014550.14	Rbsn	protein_coding	1949.256763	-0.051630159	0.06094411	0.392381786	0.508019044	-0.052622657	0.06152495	2039.276944	2002.735532	1891.380306	1926.276819	2018.882513	1848.652222	1921.555404	1945.294365
ENSMUSG00000014551.8	Mrps25	protein_coding	1481.854592	-0.165952027	0.108511037	0.114732022	0.188617763	-0.176084366	0.111638268	1456.351554	1460.266903	1639.272316	1652.15281	1534.580782	1552.582498	1379.829876	1179.799994
ENSMUSG00000014554.13	Dguok	protein_coding	1764.263393	0.199245594	0.083548014	0.015134272	0.032568456	0.20629929	0.084926536	1593.906555	1710.486667	1725.970086	1605.583481	1705.984483	1779.093672	1875.430223	2117.651978
ENSMUSG00000014592.21	Camta1	protein_coding	734.4413951	0.124990622	0.089562134	0.154166141	0.241213393	0.130192118	0.091364873	631.9834681	708.6301907	711.8343251	738.758912	756.9371475	786.5466763	734.0773452	806.7630958
ENSMUSG00000014599.10	Csf1	protein_coding	3413.500837	0.123390724	0.098694253	0.199741263	0.297843044	0.12965772	0.101114268	3679.355808	3167.821308	3252.307149	3017.480886	3368.25527	3928.2745	3653.70315	3240.808625
ENSMUSG00000014601.13	Strip1	protein_coding	2427.421655	0.391165996	0.088227479	5.80255E-06	2.5424E-05	0.405090767	0.089355778	2112.383099	2240.248824	2216.496945	2093.503049	2159.226483	2518.376206	2991.267043	3087.871588
ENSMUSG00000014602.15	Kif1a	protein_coding	197.3061202	-0.831071356	0.215600994	1.3911E-05	5.69273E-05	-0.915627734	0.210718718	298.1961569	239.4681334	230.4335475	202.1532266	226.6210001	163.1950587	128.5616741	89.82016413
ENSMUSG00000014606.14	Slc25a11	protein_coding	4669.959312	0.017099824	0.068652075	0.800952347	0.862262918	0.017518951	0.069487995	4510.457355	4943.795179	4798.037133	4579.670218	4410.481799	4492.768883	4902.027192	4722.436737
ENSMUSG00000014609.16	Chrne	protein_coding	13.6423304	1.838857649	0.53004775	2.29622E-05	8.99875E-05	2.33548442	0.551608925	4.809615435	7.819367622	6.844560818	5.291969284	2.300720813	13.37664415	22.57189698	46.12386807
ENSMUSG00000014633.15	Cmc2	protein_coding	1340.048968	-0.777144778	0.217875296	5.26394E-05	0.000192628	-0.866548459	0.214301868	1452.503861	1456.35722	1684.902721	1744.233076	1727.841331	1240.460801	823.3835463	590.7091875
ENSMUSG00000014668.15	Chfr	protein_coding	5019.61511	-0.191804202	0.053713594	0.000320561	0.001005671	-0.194589728	0.05408137	5067.410822	5238.976307	5400.358485	5384.049549	5253.695977	4709.470518	4650.792164	4452.167054
ENSMUSG00000014686.8	Ceacam16	protein_coding	338.8363847	0.807081169	0.182944113	1.27188E-06	6.3499E-06	0.870433228	0.179689453	273.1861567	278.5649715	198.4922637	255.0729195	287.5901016	412.0006399	410.2196929	595.5643315
ENSMUSG00000014704.10	Hoxa2	protein_coding	29.20810771	0.782225645	0.312864457	0.001997615	0.005274234	0.955560904	0.309184308	25.01000026	22.48068191	30.80052368	17.99269557	11.50360407	47.26414268	42.19963348	36.41358005
ENSMUSG00000014725.16	Adam28	protein_coding	29.43221093	4.332464549	0.66785884	2.804E-15	5.88173E-14	4.660115604	0.589937874	4.809615435	2.932262858	3.422280409	3.17518157	0	39.23815618	58.88320951	122.9969815
ENSMUSG00000014748.13	Tex261	protein_coding	4869.289593	-0.183520595	0.0683494	0.006563835	0.015438279	-0.187865822	0.069114079	5045.286591	4841.165979	5127.716813	5248.575136	5252.545616	4804.89058	4330.860059	4303.275972
ENSMUSG00000014763.8	Fam120b	protein_coding	2449.01079	0.772088705	0.104678619	2.10393E-14	3.83874E-13	0.794581491	0.103946872	1938.27502	1952.887064	2006.59708	1770.692922	1932.605483	2884.896256	3356.342942	3749.789555
ENSMUSG00000014767.17	Tbp	protein_coding	2329.727571	0.150795495	0.060364489	0.011671342	0.025853866	0.1535966	0.060904422	2230.699639	2164.009989	2159.458938	2327.408091	2297.269732	2468.436735	2431.876553	2558.660892
ENSMUSG00000014769.10	Psmb1	protein_coding	13332.54498	-0.182226631	0.09569123	0.051090874	0.094667593	-0.190780656	0.097800338	13169.68898	13880.35495	14298.28755	14655.57973	13905.55659	13686.09052	12431.22691	10633.57457
ENSMUSG00000014771.13	Pdcd2	protein_coding	1387.088294	0.385466691	0.071806782	5.09751E-08	3.28146E-07	0.394585544	0.072429256	1156.23155	1203.205193	1316.437197	1288.065324	1241.238879	1656.028546	1597.697751	1637.801912
ENSMUSG00000014773.13	Dll1	protein_coding	1001.436128	0.966987386	0.134567082	4.96631E-14	8.54316E-13	0.997440317	0.132412929	765.6907772	613.8203583	773.4353724	724.9997919	768.4407516	1326.071324	1321.928053	1717.102597
ENSMUSG00000014776.7	Nol3	protein_coding	78.69384748	0.101602698	0.178692636	0.536740304	0.644610994	0.119609247	0.19362087	70.22038535	71.35172955	95.82385145	81.49632697	62.11946195	89.17762769	87.34342744	72.01796944
ENSMUSG00000014778.10	Fhod1	protein_coding	2979.559957	-0.005145996	0.103188568	0.959120987	0.973565817	-0.005436179	0.106057967	3018.514647	2748.507719	3119.978973	2927.517408	3105.973098	2702.082119	2772.417781	3441.48791
ENSMUSG00000014782.16	Plekhg4	protein_coding	139.0069436	-1.572561821	0.267832834	5.53555E-10	5.1009E-09	-1.677107926	0.270365341	227.9757716	219.9197144	160.8471792	158.7590785	167.9526194	68.66677332	75.56678554	32.36762671
ENSMUSG00000014786.8	Slc9a5	protein_coding	193.412482	0.307192008	0.163839701	0.043782241	0.082978985	0.347969234	0.172589265	180.8415403	173.9809296	172.2547806	146.0583522	203.613792	232.7536083	263.0116691	174.7851843
ENSMUSG00000014791.10	Elmo3	protein_coding	423.171794	-0.228922699	0.107778838	0.028472857	0.05680754	-0.242393789	0.110646274	429.0176968	425.1781144	417.5182099	475.2188417	500.4067768	392.3815618	343.4853888	402.1677619
ENSMUSG00000014813.9	Stc1	protein_coding	16.70208975	0.87048431	0.355202837	0.001866594	0.004956954	1.080547753	0.347367464	12.50500013	11.72905143	15.97064191	10.58393857	8.052522846	21.40263065	27.4788311	25.89410137
ENSMUSG00000014837.15	4931428F04Rik	protein_coding	242.7541319	0.585565282	0.127449923	1.35265E-06	6.72592E-06	0.62015018	0.12834614	211.6230791	230.6713448	190.5069428	176.7517741	200.1627107	280.9095272	322.8762655	328.5314111
ENSMUSG00000014846.12	Tppp3	protein_coding	610.0989224	0.223008184	0.175204172	0.167471158	0.258327821	0.259025485	0.18764861	546.3723134	596.2267812	650.2332777	577.8830458	469.3470459	699.1526011	852.8251511	488.7511634
ENSMUSG00000014850.15	Msh3	protein_coding	1895.407917	0.238364043	0.107312193	0.021988338	0.045302625	0.252209109	0.110107611	1818.034634	1743.71898	1516.070221	1790.802406	1974.018458	2163.449248	2257.189698	1899.979688
ENSMUSG00000014852.16	Adamts13	protein_coding	39.09419887	0.354195963	0.277448993	0.121180408	0.197507652	0.484151159	0.31238824	27.89576952	29.32262858	49.05268586	43.39414813	20.70648732	40.12993246	43.18102031	59.07091875
ENSMUSG00000014856.12	Tmem208	protein_coding	2588.17155	-0.397524874	0.10236344	6.29014E-05	0.000226618	-0.416489983	0.104079477	2795.348491	2599.939734	3062.940966	3066.167003	2759.714615	2405.120619	2066.800654	1949.340319
ENSMUSG00000014859.9	E2f4	protein_coding	11561.78234	-1.415990793	0.203175186	4.14347E-13	6.12043E-12	-1.472432078	0.203071949	14831.89208	14518.61083	15105.94572	15872.73267	15720.82532	7763.804267	4885.343616	3795.104232
ENSMUSG00000014867.9	Surf4	protein_coding	10079.2393	-0.230869494	0.060835901	0.000126818	0.000431257	-0.235123334	0.061348934	10351.25434	10710.5788	10852.05118	10590.28893	10903.11593	9451.936759	9292.751847	8481.93658
ENSMUSG00000014873.15	Surf2	protein_coding	1716.53608	0.309177164	0.078205524	5.81055E-05	0.000210817	0.318297879	0.079171183	1607.373478	1585.376785	1451.046893	1594.999542	1616.256371	1805.846961	2026.563794	2044.824818
ENSMUSG00000014905.4	Dnajb9	protein_coding	2560.462872	-0.088187952	0.085921844	0.295491665	0.407969352	-0.091581111	0.087541068	2376.911948	2769.033559	2736.683567	2552.845983	2669.986504	2267.787072	2492.722536	2617.73181
ENSMUSG00000014907.10	Naf1	protein_coding	1048.706689	-0.468273509	0.114671049	2.17925E-05	8.57792E-05	-0.494446559	0.116458567	1085.049242	1120.124412	1136.197096	1310.291595	1232.035995	955.0923926	809.6441307	741.2186517
ENSMUSG00000014932.15	Yes1	protein_coding	723.9473828	-0.048362417	0.114632883	0.662511392	0.752674942	-0.051746061	0.118561678	649.2980837	672.4656155	807.6581765	807.5545127	732.779579	718.7716792	635.9386627	767.1127531
ENSMUSG00000014956.15	Ppp1cb	protein_coding	35771.95643	-1.276430421	0.141115699	1.70133E-20	6.94841E-19	-1.303204768	0.140437763	45621.12624	44699.41501	45185.509	50313.92716	44384.35556	23229.88024	17538.36395	15203.07427
ENSMUSG00000014959.12	Gorasp2	protein_coding	4702.839227	0.107355561	0.047808366	0.023892626	0.048725471	0.108612045	0.048082863	4440.236969	4583.126847	4536.803062	4634.706699	4650.907124	4873.557353	4877.492521	5025.883238
ENSMUSG00000014980.14	Tsen15	protein_coding	1069.756499	-0.38993376	0.123863452	0.001009644	0.002854544	-0.417376887	0.12694618	1080.239627	1120.124412	1214.909545	1282.773354	1206.728066	1030.893376	885.2109163	737.1726984
ENSMUSG00000015002.18	Efr3a	protein_coding	6807.484625	0.179927692	0.069825819	0.009054118	0.020581182	0.184380757	0.070643862	6679.593916	6373.762033	6331.218756	6181.020124	6815.885409	6896.10595	7767.676721	7414.614089
ENSMUSG00000015013.9	Trappc2l	protein_coding	1550.046354	-0.087876083	0.081951213	0.275241476	0.385901936	-0.090946149	0.083354903	1562.163093	1494.476637	1630.146235	1636.276903	1608.203848	1565.959142	1557.460892	1345.684081
ENSMUSG00000015016.8	Acsf3	protein_coding	627.5849241	0.17204696	0.096313871	0.067203787	0.119721458	0.180256607	0.098484264	567.5346213	648.0300917	652.514798	549.3064117	571.729122	646.5378008	676.1755225	708.851025
ENSMUSG00000015023.7	Ddx19a	protein_coding	3189.619944	-0.635130503	0.084815696	1.74184E-14	3.22822E-13	-0.650871862	0.084877373	3614.906961	3741.567407	3746.256288	3827.152186	3531.606448	2619.146925	2270.929113	2165.394227
ENSMUSG00000015027.11	Galns	protein_coding	1291.875714	0.071999077	0.101985016	0.468325318	0.580856199	0.075944733	0.104721519	1131.22155	1443.650747	1316.437197	1163.174849	1276.900051	1272.564747	1337.630243	1393.42633
ENSMUSG00000015053.14	Gata2	protein_coding	673.0652621	-0.801549403	0.166266539	1.76387E-07	1.02814E-06	-0.854727073	0.163657935	814.7488546	689.0817717	809.9396968	884.8172643	844.3645384	568.9532647	414.1452402	358.4714659
ENSMUSG00000015083.11	C8g	protein_coding	55.41111866	-0.112790553	0.179533413	0.494513098	0.605512216	-0.132920467	0.194570424	55.79153904	52.78073145	57.03800681	59.27005598	62.11946195	49.93947151	48.08795443	58.26172808
ENSMUSG00000015085.8	Entpd2	protein_coding	52.60730482	0.381315148	0.225473423	0.052916659	0.097547095	0.470939122	0.243303896	60.60115448	32.25489144	44.48964532	47.62772355	44.86405585	74.90920726	52.99488856	63.11687209
ENSMUSG00000015087.14	Rabl6	protein_coding	4453.738437	-0.384416119	0.073880742	1.25704E-07	7.54285E-07	-0.394051898	0.074560419	5142.440823	4800.114299	4876.749583	4681.276029	4960.354073	4044.205416	3573.22943	3551.537841
ENSMUSG00000015090.13	Ptgds	protein_coding	5.634275825	0.860456722	0.574535108	0.020412633	0.042442586	1.432494564	0.61780724	1.923846174	1.954841906	6.844560818	2.116787714	4.601441626	8.917762769	9.813868251	8.901097346
ENSMUSG00000015092.9	Edf1	protein_coding	6355.30676	-0.392241623	0.081361981	8.9549E-07	4.60303E-06	-0.404101265	0.082246147	6799.834302	6956.304921	7653.359754	6744.085655	6827.389013	5699.342186	5259.251996	4902.886256
ENSMUSG00000015093.15	Clic3	protein_coding	25.51484418	0.495528494	0.445274501	0.104194257	0.173901484	0.855434284	0.526469289	27.89576952	34.20973335	7.985320954	15.87590785	11.50360407	59.74901055	27.4788311	19.42057603
ENSMUSG00000015094.16	Npdc1	protein_coding	510.1671916	0.262831766	0.142375551	0.051272922	0.094962117	0.289770605	0.14866218	492.5046205	419.3135887	504.2159802	482.6275987	455.542721	703.6114825	557.4277167	466.0938247
ENSMUSG00000015095.12	Fbxw5	protein_coding	2761.791665	0.099769843	0.068309047	0.139328519	0.221681883	0.102173022	0.069115393	2679.91772	2788.581978	2672.800999	2472.408049	2825.285158	2826.930798	2941.216315	2887.192303
ENSMUSG00000015112.15	Slc25a13	protein_coding	638.1659498	-0.614494746	0.163260627	4.58335E-05	0.000169763	-0.670149242	0.164416823	722.4042383	815.1690746	698.1452034	691.1311885	779.9443556	588.5723428	456.3448737	353.6163218
ENSMUSG00000015120.15	Ube2i	protein_coding	8149.778283	-0.005156319	0.067696516	0.9385676	0.959599934	-0.005279185	0.068498282	8210.013547	8607.16891	7789.110211	7726.275154	8471.254034	7809.284857	8443.852244	8141.267309
ENSMUSG00000015126.9	Tsr3	protein_coding	944.7103328	0.270577962	0.094395845	0.003322216	0.008348861	0.282497467	0.096210753	778.1957773	863.0627013	985.6167578	884.8172643	858.1688633	1024.650942	1107.985726	1055.184631
ENSMUSG00000015127.14	Unkl	protein_coding	1202.564577	-0.09837363	0.079469249	0.208292352	0.30837569	-0.101596704	0.080742851	1277.433859	1241.32461	1172.70142	1299.707656	1177.969056	1068.34798	1208.087182	1174.94485
ENSMUSG00000015133.17	Lrrk1	protein_coding	4553.134333	0.052208378	0.072906708	0.467859771	0.58042559	0.053651559	0.073903706	4756.709665	4580.194585	4328.043957	4181.714128	4599.140905	4405.374808	4849.032303	4724.864309
ENSMUSG00000015134.15	Aldh1a3	protein_coding	148.2360644	0.129774038	0.135602041	0.315382308	0.4286183	0.142484902	0.141918316	142.3646169	147.5905639	154.0026184	134.4160198	135.742528	168.5457163	132.4872214	170.7392309
ENSMUSG00000015143.15	Actn1	protein_coding	9875.311947	-0.219154015	0.070997769	0.001757904	0.004698562	-0.224693499	0.071824911	11243.91896	10470.13325	10562.2981	9938.318315	9985.128329	8604.749296	8776.542377	9421.406946
ENSMUSG00000015149.14	Sirt2	protein_coding	4195.532843	-0.237347305	0.061172695	8.89482E-05	0.000311319	-0.24175869	0.0616902	4719.194664	4569.442954	4304.087994	4261.093667	4410.481799	3768.646546	3819.557523	3711.757593
ENSMUSG00000015165.16	Hnrnpl	protein_coding	20839.93881	-0.226064586	0.05503983	3.46522E-05	0.000131326	-0.229474908	0.055421786	21654.81253	21601.00306	22735.34952	22460.17603	21829.23907	19483.5281	19058.53214	17896.87
ENSMUSG00000015176.11	Nolc1	protein_coding	6083.81552	-0.131867647	0.116631488	0.241431515	0.346882905	-0.141299961	0.120623189	6745.966609	6118.655164	5709.504482	6265.691632	6681.293241	6621.438856	5711.671322	4816.302855
ENSMUSG00000015189.12	Casd1	protein_coding	2380.192944	0.582545847	0.083251022	8.33642E-13	1.17982E-11	0.597593076	0.083515126	1986.371175	1862.964336	2062.494326	2101.9702	1967.116295	2743.995604	3136.512293	3180.119325
ENSMUSG00000015202.13	Cnksr3	protein_coding	1778.578042	-1.318073039	0.14526903	1.45334E-20	6.00518E-19	-1.346265163	0.144816349	2451.941949	2200.174565	2132.080695	2146.422742	2581.408752	1123.638109	795.9047152	797.0528078
ENSMUSG00000015214.14	Mtmr1	protein_coding	3708.733368	0.259223163	0.068092369	0.000115855	0.000397042	0.265150502	0.068785662	3491.780806	3439.544333	3404.028247	3387.918736	3516.651763	3826.612004	4187.577583	4415.753474
ENSMUSG00000015217.11	Hmgb3	protein_coding	5453.147619	-1.369247815	0.560508298	0.000871493	0.002491942	-1.864899161	0.560193089	7477.028155	7151.789111	7442.319129	7767.552515	7616.536252	4171.729423	1473.061625	525.1647434
ENSMUSG00000015222.18	Map2	protein_coding	177.5177964	1.231354501	0.184618362	2.36283E-12	3.12695E-11	1.278520845	0.182354074	108.6973088	114.3582515	109.5129731	110.0729611	135.742528	346.0091954	279.6952452	216.0539083
ENSMUSG00000015224.10	Cyp2j9	protein_coding	41.81418338	0.494384605	0.228847154	0.012911589	0.028269631	0.596654249	0.239986559	25.97192335	41.05168002	39.92660477	29.63502799	39.11225382	59.74901055	48.08795443	50.97901207
ENSMUSG00000015243.4	Abca1	protein_coding	5859.608159	0.192053788	0.152688211	0.181077858	0.275543063	0.215659597	0.161247611	6093.782756	5648.515686	5714.067523	5213.648138	4958.053352	5130.388921	5854.953799	8263.4551
ENSMUSG00000015247.10	Nipsnap3b	protein_coding	2260.415703	-0.026215654	0.06821628	0.697330479	0.780478596	-0.026849781	0.069035608	2248.014254	2333.103814	2279.238752	2316.824152	2201.789818	2298.107466	2334.719257	2071.52811
ENSMUSG00000015289.4	Lage3	protein_coding	1297.33378	-0.146899959	0.094615368	0.111994437	0.184745137	-0.153705632	0.096713261	1252.423859	1344.931231	1413.401809	1402.37186	1328.66627	1335.880863	1224.770758	1076.223588
ENSMUSG00000015290.15	Ubl4a	protein_coding	2131.965054	-0.491475066	0.096434873	1.58827E-07	9.33733E-07	-0.510480338	0.097382347	2241.280793	2454.304012	2545.035864	2506.276653	2253.556036	1861.13709	1680.134245	1513.99574
ENSMUSG00000015291.10	Gdi1	protein_coding	7667.31528	0.468597349	0.091022242	1.30989E-07	7.83332E-07	0.48515401	0.091929515	6536.267376	6444.136342	6607.282709	6940.946913	6811.283967	8177.588459	9481.178118	10339.83835
ENSMUSG00000015305.6	Sash1	protein_coding	4208.918375	-0.457190547	0.095545754	8.81287E-07	4.53664E-06	-0.475186068	0.096652315	4969.294667	4659.365682	4551.632944	4319.305329	5021.323174	3194.342624	3169.879445	3786.203135
ENSMUSG00000015312.9	Gadd45b	protein_coding	2016.376268	-0.062543383	0.100139845	0.521562005	0.630990266	-0.065847922	0.102736567	2066.210791	2072.13242	2183.414901	1991.897238	1938.357285	1819.223605	2260.133858	1799.640045
ENSMUSG00000015314.10	Slamf6	protein_coding	3844.838923	1.546684569	0.139115262	1.99973E-29	2.1731E-27	1.573401813	0.139697253	2032.543483	2282.277925	2356.810442	2151.714711	2219.045224	5065.289253	7128.793898	7522.236448
ENSMUSG00000015316.11	Slamf1	protein_coding	1325.22215	0.733211177	0.124513202	6.12768E-10	5.58808E-09	0.765381578	0.123705809	1010.019241	1097.64373	1093.988971	1071.094583	975.5056247	1457.162437	2034.414889	1861.947727
ENSMUSG00000015335.16	Zdhhc12	protein_coding	676.6883956	0.154958895	0.08871844	0.074598507	0.130872341	0.161240243	0.090435795	597.354237	640.2107241	684.4560818	635.0363141	683.3140815	674.1828654	767.4444973	731.5083637
ENSMUSG00000015337.5	Endog	protein_coding	383.4228479	-0.268654395	0.109316083	0.011146519	0.024822817	-0.28462299	0.112141437	354.9496191	405.6296954	457.4448147	415.9487857	422.1822692	354.0351819	318.9507182	338.2416992
ENSMUSG00000015340.10	Cybb	protein_coding	32388.82707	-0.344250109	0.111585121	0.001404414	0.003841234	-0.36461125	0.114164267	37647.74578	38413.62086	33655.8463	31893.64048	35133.15718	27151.02053	31293.48169	23922.10371
ENSMUSG00000015341.17	Golga7	protein_coding	6271.280747	-0.359944619	0.059328559	8.92352E-10	7.89546E-09	-0.36585435	0.059706338	6443.922759	6848.788616	6819.464095	7078.538114	7041.356048	5468.37213	5306.358564	5163.445651
ENSMUSG00000015342.6	Xk	protein_coding	3357.175949	-1.865709116	0.295759444	3.47451E-11	3.89587E-10	-2.010671547	0.303501542	5103.963899	4294.787666	4151.226136	4949.049674	4877.528124	1970.825572	881.285369	628.7411489
ENSMUSG00000015354.8	Pcolce2	protein_coding	345.1906019	0.266496634	0.201244729	0.140499878	0.223185716	0.322340982	0.218694596	353.0257729	284.4294973	360.4802031	294.2334922	286.4397412	353.1434057	278.7138583	551.0588448
ENSMUSG00000015355.13	Cd48	protein_coding	9988.700708	0.006278023	0.087270598	0.941518842	0.961747678	0.00652894	0.088997411	9418.188944	10601.10765	9234.453303	10400.83643	10203.69681	9079.174275	10613.69851	10358.44974
ENSMUSG00000015357.10	Clpx	protein_coding	3056.143928	-0.645801235	0.104981007	1.8206E-10	1.82267E-09	-0.669649846	0.105030621	3515.828883	3501.121853	3488.444497	3838.794519	3408.517885	2592.393637	2069.744814	2034.305339
ENSMUSG00000015363.13	Trabd	protein_coding	4081.726118	0.201296823	0.095466298	0.030777174	0.060897676	0.210640835	0.097521532	3375.388112	4069.980847	4145.522335	3793.283583	3889.368534	4103.954426	4499.658593	4776.652512
ENSMUSG00000015377.10	Dennd6b	protein_coding	876.7373989	1.141730808	0.11485555	2.3235E-24	1.40137E-22	1.160571304	0.11395372	581.0015445	601.1138859	612.5881932	587.4085905	614.2924571	1124.529885	1374.922942	1518.041693
ENSMUSG00000015396.4	Cd83	protein_coding	7283.629806	0.583258024	0.098036756	8.54648E-10	7.58362E-09	0.604005231	0.0984615	6227.490065	6031.664699	6636.942473	5974.633321	5604.555901	8365.753254	10363.44487	9064.553861
ENSMUSG00000015401.12	Cltrn	protein_coding	22.69522065	0.33919754	0.287024348	0.146663995	0.231531257	0.475034316	0.327290207	16.35269248	30.30004954	14.82988177	22.22627099	14.95468528	26.75328831	29.44160475	26.70329204
ENSMUSG00000015405.15	Ace2	protein_coding	6.064083824	-0.168957044	0.428311996	0.556788952	0.661987069	-0.36103263	0.614400573	4.809615435	5.864525717	6.844560818	7.408756997	8.052522846	8.025986492	5.888320951	1.618381336
ENSMUSG00000015437.5	Gzmb	protein_coding	4292.542241	-1.398446244	0.211342371	4.47264E-12	5.69011E-11	-1.459602467	0.210883151	4157.431582	7301.334517	5278.297151	5363.940066	6088.857632	1574.876905	2617.358663	1958.241416
ENSMUSG00000015451.16	C4a	processed_transcript	102.19241	0.102908173	0.160052697	0.491946272	0.602997796	0.117307964	0.170700142	112.5450012	87.96788575	84.41625009	104.7809918	105.8331574	99.87894302	99.12006934	122.9969815
ENSMUSG00000015452.14	Ager	protein_coding	170.8316903	0.513515749	0.147518578	0.000205539	0.000669251	0.558068824	0.150337406	129.8596167	140.7486172	122.0613346	176.7517741	156.4490153	201.5414386	215.9051015	223.3366243
ENSMUSG00000015461.15	Atf6b	protein_coding	4306.089539	-0.128859429	0.054659119	0.017507923	0.037030392	-0.130827443	0.055065211	4440.236969	4516.662223	4488.891136	4341.5316	4465.699098	3891.711673	4238.609698	4065.373915
ENSMUSG00000015467.14	Egfl8	protein_coding	178.3996363	-0.47448365	0.140667394	0.000351872	0.001095129	-0.513888442	0.143794325	194.3084636	199.3938744	185.9439022	189.4525004	235.8238833	159.6279536	136.4127687	126.2337442
ENSMUSG00000015468.14	Notch4	protein_coding	364.3122485	0.740761906	0.102679916	8.07903E-14	1.33485E-12	0.762873921	0.102138334	287.615003	290.294023	318.272078	292.1167045	255.3800102	498.5029388	505.414215	466.9030153
ENSMUSG00000015474.16	Ppt2	protein_coding	2984.278282	-1.071121945	0.132625127	4.92569E-17	1.30093E-15	-1.097827602	0.130873624	3676.470038	3426.83786	3742.834007	3734.013527	4066.524037	2109.050895	1659.525121	1458.970774
ENSMUSG00000015476.6	Prrt1	protein_coding	163.8243471	0.941394743	0.230988148	4.18E-06	1.88643E-05	1.030031255	0.22381154	104.8496165	120.2227772	150.580338	91.02187168	123.0885635	190.8401233	211.9795542	318.0119325
ENSMUSG00000015478.13	Rnf5	protein_coding	2335.157777	-0.30611547	0.080644553	0.000111464	0.000383166	-0.315739445	0.081709356	2425.008102	2350.697391	2632.874395	2579.305829	2617.069925	2154.531485	2050.117078	1871.658015
ENSMUSG00000015488.14	Cacfd1	protein_coding	1203.54727	0.589528597	0.096188933	2.73424E-10	2.66383E-09	0.609551823	0.096552825	934.9892405	1009.675844	975.3499165	1054.160281	1053.730132	1406.331189	1481.894106	1712.247453
ENSMUSG00000015501.10	Hivep2	protein_coding	3443.231588	1.415960217	0.133796803	5.86789E-27	4.90675E-25	1.439813755	0.133924808	2220.118485	2109.274416	2304.335475	2032.116205	1816.419082	4633.669535	6419.251223	6010.668281
ENSMUSG00000015522.18	Arnt	protein_coding	4019.099809	-0.206673212	0.051638623	5.56323E-05	0.000202619	-0.209433229	0.051960676	4378.673892	4095.393792	4142.100055	4271.677606	4280.491073	3649.148525	3634.075414	3701.238115
ENSMUSG00000015533.9	Itga2	protein_coding	765.8714013	0.392336958	0.08131128	8.76726E-07	4.51694E-06	0.404183794	0.082193546	679.1176994	642.165566	698.1452034	742.9924875	653.4047109	924.7719992	874.4156612	911.9578826
ENSMUSG00000015536.14	Mocs2	protein_coding	2264.92648	-0.154503706	0.06040424	0.00981453	0.02212013	-0.157375042	0.060943838	2349.978101	2335.058656	2263.26811	2384.561359	2449.117305	2186.635431	2036.377662	2114.415215
ENSMUSG00000015542.17	Nat9	protein_coding	741.9287757	-0.149356724	0.0778331	0.051235887	0.094904806	-0.154000704	0.078995024	763.766931	744.794766	804.2358961	748.2844567	796.0494013	732.1483234	657.5291728	688.6212583
ENSMUSG00000015568.16	Lpl	protein_coding	8445.381831	-1.470464709	0.146912902	2.42013E-24	1.45609E-22	-1.499655679	0.147304938	10246.40472	12270.54264	9520.784098	10036.74894	13661.68019	4228.803105	4135.564081	3462.526868
ENSMUSG00000015575.15	Atp6v0e	protein_coding	9594.855975	-0.608636826	0.116608217	5.06349E-08	3.26382E-07	-0.637865073	0.117059517	10406.08395	11339.06047	11059.66952	12189.52205	10402.70916	8284.601613	6949.200109	6128.000928
ENSMUSG00000015579.5	Nkx2-5	protein_coding	132.3430522	0.157504887	0.188121023	0.358481425	0.473953253	0.188085937	0.204828059	126.9738475	88.9453067	157.4248988	107.9561734	148.3964924	153.3855196	127.5802873	148.0818922
ENSMUSG00000015597.17	Zfp318	protein_coding	4429.903551	1.54990624	0.149977886	9.38363E-26	6.74855E-24	1.581091853	0.150692383	2615.468873	2566.707422	2548.458144	2550.729195	2397.351087	5684.181989	7803.006647	9273.325053
ENSMUSG00000015599.9	Ttbk1	protein_coding	102.5863014	0.37505727	0.267470064	0.092486939	0.157234171	0.49950064	0.296893698	84.64923165	100.6743581	80.99396968	82.55472083	95.47991374	67.77499705	116.7850322	191.7781883
ENSMUSG00000015605.6	Srf	protein_coding	2659.375223	0.301260225	0.069727169	1.19517E-05	4.95252E-05	0.308342413	0.070422449	2394.226563	2471.89759	2394.455526	2347.517574	2598.664158	2839.415666	3097.25682	3131.567885
ENSMUSG00000015619.10	Gata3	protein_coding	331.493508	0.900903951	0.18611953	1.1964E-07	7.21586E-07	0.961578828	0.181634067	218.3565407	261.9488153	274.9231928	225.4378915	242.7260458	344.2256429	507.3769886	576.9529462
ENSMUSG00000015627.5	Gata5	protein_coding	44.61693782	0.843327557	0.455807792	0.009895113	0.022285459	1.190679877	0.461598074	34.62923113	22.48068191	18.25216218	49.74451127	25.30792894	113.2555872	65.75291728	27.51248271
ENSMUSG00000015647.9	Lama5	protein_coding	513.0739906	0.762448764	0.362569864	0.006363482	0.015009981	0.992660786	0.363820015	501.1619283	412.4716421	204.1960644	393.7225147	358.9124468	1262.755208	569.2043586	402.1677619
ENSMUSG00000015652.9	Steap1	protein_coding	6.581513901	0.174497878	0.503535338	0.56595984	0.670178367	0.458730131	0.799165033	6.733461609	8.796788575	4.563040545	7.408756997	1.150360407	13.37664415	9.813868251	0.809190668
ENSMUSG00000015653.13	Steap2	protein_coding	123.4359312	0.007796485	0.253437102	0.971076762	0.981639378	0.010830042	0.298695128	161.6030786	108.4937258	86.69777036	136.5328075	121.9382031	190.8401233	88.32481426	93.0569268
ENSMUSG00000015656.17	Hspa8	protein_coding	91007.52566	-0.10528573	0.11390553	0.339085393	0.454239668	-0.112498221	0.117679169	87329.14937	87417.59775	92189.38965	95206.76099	106065.5302	96044.30503	90476.99557	73330.4767
ENSMUSG00000015659.12	Serac1	protein_coding	254.5201064	-0.132375719	0.149120933	0.346862195	0.462033405	-0.148195991	0.157539163	292.4246184	285.4069182	238.4188685	236.0218301	269.1843351	260.3986729	186.4634968	267.8421111
ENSMUSG00000015665.8	Awat1	protein_coding	3.858984303	-1.185863488	0.843482971	0.008145189	0.018725584	-2.658042331	1.004554414	7.695384695	4.887104764	3.422280409	6.350363141	5.751802033	1.783552554	0.981386825	0
ENSMUSG00000015668.13	Pdzd11	protein_coding	2254.562921	-0.544747645	0.107409425	1.46913E-07	8.69491E-07	-0.569170898	0.108281762	2536.59118	2509.039586	2507.39078	2636.459097	2652.731097	2006.496623	1708.594463	1479.200541
ENSMUSG00000015671.11	Psma2	protein_coding	12028.18287	-0.320105641	0.108444014	0.002296893	0.00598943	-0.338271875	0.110949225	12586.76359	12933.23405	13474.65873	13350.58011	12909.34448	11571.68897	10900.26347	8498.929584
ENSMUSG00000015672.4	Mrpl32	protein_coding	2774.197682	-0.22040745	0.08296214	0.006815459	0.015964651	-0.228042109	0.084281201	2682.803489	2882.41439	3048.111084	3115.911514	2946.073001	2614.688044	2595.768153	2307.811785
ENSMUSG00000015697.14	Setdb1	protein_coding	3797.834204	-0.113652092	0.077440898	0.136068727	0.217420868	-0.117175897	0.078610325	4057.391581	3818.783662	3560.312385	4010.254323	4113.688814	3755.269902	3663.517018	3403.455949
ENSMUSG00000015702.13	Anxa9	protein_coding	455.9206112	-0.6976011	0.164600043	4.30044E-06	1.9323E-05	-0.753075017	0.163843476	529.0576978	494.5750021	539.5795445	560.9487441	565.97732	417.3512976	259.0861218	280.7891617
ENSMUSG00000015709.9	Arnt2	protein_coding	449.0342189	-0.164787802	0.171099204	0.298433242	0.411064337	-0.190840483	0.183535916	618.5165449	467.2072154	516.7643417	379.9633946	371.5664113	444.9963622	407.2755324	385.9839486
ENSMUSG00000015711.8	Prune1	protein_coding	1614.40397	-0.59099429	0.094549568	1.25506E-10	1.29648E-09	-0.610361951	0.094886928	1921.922328	1904.016016	1832.060779	1882.882671	1730.142051	1375.119019	1130.557623	1138.53127
ENSMUSG00000015714.11	Cers2	protein_coding	9165.594084	-0.234821869	0.061945882	0.000128267	0.000435465	-0.23930255	0.062484956	9840.473179	9595.341493	9437.508608	9876.931471	9863.190126	8752.784158	8202.431085	7756.092551
ENSMUSG00000015733.13	Capza2	protein_coding	19058.52252	-0.175496311	0.061999817	0.004246222	0.010419357	-0.178915919	0.062574066	19241.34751	20888.46318	18932.05522	20193.09639	20394.73965	17633.09232	18231.22305	16954.16287
ENSMUSG00000015745.9	Plekho1	protein_coding	4638.143919	0.320339929	0.098729131	0.000859255	0.002461514	0.335371313	0.100622486	3948.694272	4549.894535	4451.246052	4012.371111	4156.252149	4658.639271	5599.793224	5728.260738
ENSMUSG00000015747.5	Vps45	protein_coding	1264.149853	-0.234048448	0.076363834	0.00185225	0.004921112	-0.24086603	0.077375393	1334.187322	1338.089284	1405.416488	1312.408382	1316.012305	1124.529885	1225.752145	1056.803012
ENSMUSG00000015748.13	Prpf3	protein_coding	2881.519982	-0.063924357	0.084890141	0.442992244	0.55600553	-0.066331061	0.086464248	3024.286185	2635.126889	2785.736253	3047.115914	3162.340758	2904.515334	2814.617415	2678.421111
ENSMUSG00000015749.12	Anp32e	protein_coding	16405.34553	-0.686806716	0.153293983	1.48213E-06	7.34015E-06	-0.73554229	0.152804091	18611.28789	18791.89524	18971.98183	20154.99421	19946.09909	14550.22173	11434.1379	8782.146318
ENSMUSG00000015750.15	Aph1a	protein_coding	1932.102114	-0.365078521	0.077854482	1.8401E-06	8.91255E-06	-0.375385656	0.078693308	1948.856174	2196.264881	2144.629056	2139.013985	2139.670356	1746.989727	1605.548846	1535.843888
ENSMUSG00000015755.16	Tab2	protein_coding	12320.40872	-0.296401479	0.046449691	1.37271E-10	1.41092E-09	-0.299488261	0.046657323	13493.85706	13298.78948	12802.75101	13264.85021	13399.39802	10512.25875	10827.64084	10963.72436
ENSMUSG00000015757.10	Ppil4	protein_coding	4599.456307	0.105629127	0.071852546	0.136261085	0.217615463	0.108445706	0.072789199	4695.146587	4397.416866	4190.011981	4376.458598	4684.267575	4560.54388	4839.218435	5052.58653
ENSMUSG00000015759.11	Cnih1	protein_coding	3722.104308	-0.204366624	0.116514434	0.069049486	0.122566938	-0.218622394	0.120248003	3457.151574	3682.92215	4243.627707	4343.648388	3919.277905	3815.910689	3344.5663	2969.729751
ENSMUSG00000015766.14	Eps8	protein_coding	1020.093621	0.439965554	0.095821849	2.39352E-06	1.1298E-05	0.457676892	0.097027185	942.6846252	886.5208041	904.6227881	930.3282001	808.7033658	1335.880863	1243.417107	1108.591215
ENSMUSG00000015776.12	Med22	protein_coding	2793.618038	-0.639769345	0.104305801	2.09897E-10	2.07441E-09	-0.663332224	0.104397328	3184.927341	3217.669776	3343.567959	3251.385928	3210.655895	2397.986409	1924.499564	1818.251431
ENSMUSG00000015790.16	Surf1	protein_coding	2304.038506	0.04425901	0.078856595	0.568462832	0.672461571	0.045695031	0.080122186	2058.515406	2294.006976	2368.218043	2378.210996	2284.615767	2207.146285	2426.969619	2414.624953
ENSMUSG00000015804.14	Med28	protein_coding	4241.059214	-0.239549963	0.098379436	0.01246374	0.027390248	-0.251195797	0.100529178	4153.583889	4264.487617	4699.931762	4961.750401	4477.202702	4162.811661	3797.967013	3410.738665
ENSMUSG00000015806.12	Qdpr	protein_coding	2976.819214	-0.250625595	0.092962741	0.005794552	0.01380396	-0.261430022	0.094748962	2883.845415	3189.324569	3443.954851	3242.918777	3110.574539	2913.433097	2599.6937	2430.808766
ENSMUSG00000015812.8	Gnrh1	protein_coding	78.26405911	0.143502153	0.187346023	0.401282332	0.516451848	0.171278348	0.204064772	63.48692374	63.53236193	69.58636831	75.14596383	102.3820762	90.06940397	83.41788014	78.49149478
ENSMUSG00000015829.13	Tnr	protein_coding	6.773801136	-0.1755584	0.423487029	0.53981639	0.647045223	-0.368870429	0.601657223	5.771538522	8.796788575	6.844560818	7.408756997	8.052522846	9.809539046	5.888320951	1.618381336
ENSMUSG00000015837.15	Sqstm1	protein_coding	16716.00961	-0.443036896	0.057158481	5.00766E-15	1.0043E-13	-0.449376561	0.0574157	19260.58597	17964.01969	18398.17948	18627.73188	18653.09399	14276.44642	13517.62213	13030.39732
ENSMUSG00000015839.6	Nfe2l2	protein_coding	8078.3209	-0.36385736	0.112160826	0.000777754	0.002250252	-0.385288154	0.114648871	8639.031244	8383.339512	9253.846226	9264.121428	8742.73909	7807.501305	6885.409965	5650.578433
ENSMUSG00000015843.10	Rxrg	protein_coding	28.16730474	1.548317377	0.305761696	4.37734E-08	2.85974E-07	1.685503501	0.30785959	12.50500013	15.63873524	20.53368245	14.81751399	13.80432488	41.91348502	42.19963348	63.92606276
ENSMUSG00000015846.15	Rxra	protein_coding	5029.185127	-0.671889234	0.109777227	1.95364E-10	1.94717E-09	-0.697775972	0.109628022	5800.396214	6167.526212	6129.304212	5400.983851	5872.589875	3288.870909	3337.696592	4236.113146
ENSMUSG00000015850.11	Adamtsl4	protein_coding	218.4895668	0.544977937	0.175420361	0.000683083	0.001998139	0.608079488	0.179042781	212.5850022	195.4841906	164.2694596	185.2189249	154.1482945	312.1216969	312.0810104	212.007955
ENSMUSG00000015852.13	Fcrls	protein_coding	10.78719476	0.6459245	0.432817303	0.035360156	0.068806842	0.982360543	0.466854863	9.619230869	7.819367622	7.985320954	9.525544711	4.601441626	12.48486788	10.79525508	23.46652937
ENSMUSG00000015854.7	Cd5l	protein_coding	42950.46728	-1.521087608	0.098004622	5.24366E-55	7.18615E-52	-1.53409701	0.098207801	53896.55056	61386.92294	55842.49019	55203.70678	58304.86684	22335.42863	17765.06431	18868.70799
ENSMUSG00000015869.16	Prpsap1	protein_coding	2285.917581	0.018841135	0.07117703	0.78856249	0.852907419	0.01933805	0.072109072	2101.801945	2207.016511	2331.713719	2403.612449	2329.479823	2252.626876	2283.687142	2377.402182
ENSMUSG00000015879.8	Fam184b	protein_coding	4.846658909	1.212349936	0.86245106	0.007297337	0.016993363	2.768900531	1.032031362	0.961923087	0	2.281520273	0	4.601441626	2.675328831	8.832481426	19.42057603
ENSMUSG00000015880.13	Ncapg	protein_coding	8646.424632	-1.610047597	0.325959503	8.13694E-08	5.08414E-07	-1.770470829	0.330061376	11974.01859	11569.73182	10888.5555	12381.09134	12012.06336	5749.281657	3170.860832	1425.793957
ENSMUSG00000015882.18	Lcorl	protein_coding	1618.034971	-0.170914791	0.066354575	0.009169784	0.020801935	-0.174739578	0.067061581	1708.375402	1641.08978	1618.738633	1707.189291	1777.306828	1458.054213	1475.024398	1558.501226
ENSMUSG00000015889.8	Lta4h	protein_coding	5597.87525	-0.331692285	0.091914145	0.000220547	0.000712289	-0.345066224	0.09340661	5551.258135	6718.791629	6542.259382	6018.02747	5584.999774	4905.661299	4843.143982	4618.860332
ENSMUSG00000015890.2	Amdhd1	protein_coding	8.951542276	0.118700305	0.355923019	0.652160243	0.743998931	0.213470897	0.47357661	6.733461609	9.774209528	6.844560818	7.408756997	11.50360407	6.242433939	11.7766419	11.32866935
ENSMUSG00000015932.8	Dstn	protein_coding	8702.802515	-0.306858018	0.063610618	1.07214E-06	5.41515E-06	-0.312836807	0.064133329	9151.736249	9531.809131	9526.487898	9434.522839	9300.663887	8078.601293	7512.516147	7086.082678
ENSMUSG00000015937.15	Macroh2a1	protein_coding	10396.67877	0.339892264	0.074404834	3.49712E-06	1.60228E-05	0.34879902	0.075184702	9004.562017	9809.396682	9962.25827	9048.209082	9323.671095	11112.42419	12499.92399	12412.98484
ENSMUSG00000015942.9	Gtf2ird2	protein_coding	557.0127165	0.422760217	0.100930272	1.60081E-05	6.47143E-05	0.441940981	0.102435367	487.6950051	494.5750021	504.2159802	478.3940233	491.2038936	603.7325395	638.8828232	757.4024651
ENSMUSG00000015943.11	Bola1	protein_coding	748.260503	-0.557463904	0.122698176	1.94566E-06	9.37045E-06	-0.589319719	0.123832982	842.6446242	841.5594403	892.0744266	897.5179905	805.2522846	678.6417467	543.6883011	484.70521
ENSMUSG00000015944.9	Castor2	protein_coding	781.9685433	0.055179251	0.141889213	0.682038094	0.768488362	0.061208947	0.149405428	884.0073169	779.9819203	788.2652542	643.5034649	751.1853455	642.9706957	891.0992372	874.7351119
ENSMUSG00000015947.10	Fcgr1	protein_coding	2922.37081	-0.74106803	0.181141828	6.89765E-06	2.98563E-05	-0.805994408	0.179236427	3850.578117	3527.512218	3100.58605	3164.597632	3761.678529	2533.536403	2004.973284	1435.504245
ENSMUSG00000015950.13	Ncf1	protein_coding	14785.14835	0.206829296	0.10998777	0.052181883	0.09638614	0.21963214	0.113117389	13461.15168	15453.02526	14893.76434	12597.00368	13226.84395	14021.3984	17309.70082	17318.29867
ENSMUSG00000015957.12	Wnt11	protein_coding	30.71651384	1.708074319	0.293513796	7.50173E-10	6.72185E-09	1.84157704	0.299193988	18.27653865	19.54841906	9.12608109	17.99269557	12.65396447	49.93947151	51.03211491	67.16282543
ENSMUSG00000015961.8	Adss	protein_coding	6473.790622	0.131390448	0.061201384	0.030170531	0.059860585	0.133910339	0.061771196	6130.335833	6268.20057	6041.465682	6406.458015	6382.199535	7087.837849	7037.524923	6436.302572
ENSMUSG00000015966.17	Il17rb	protein_coding	57.39136737	1.812808464	0.360356306	4.6991E-08	3.05046E-07	2.028217339	0.371309532	18.27653865	32.25489144	34.22280409	21.16787714	27.60864976	58.85723428	95.19452204	171.5484216
ENSMUSG00000015968.18	Cacna1d	protein_coding	196.0005368	1.143986524	0.154454336	1.05139E-14	2.01521E-13	1.178252043	0.152369083	136.5930783	134.8840915	128.9058954	115.3649304	149.5468528	248.8055813	314.043784	339.8600805
ENSMUSG00000015970.19	Chdh	protein_coding	219.322023	-0.068959245	0.286282798	0.767096344	0.835920511	-0.103878633	0.350733818	164.4888479	332.3231239	234.9965881	211.6787714	182.9073046	143.5759806	128.5616741	356.0438938
ENSMUSG00000015971.5	Actr8	protein_coding	1835.546646	0.195669083	0.069542834	0.004375373	0.010709634	0.200449546	0.070339366	1739.156941	1716.351193	1760.19289	1762.225772	1715.187366	1885.215049	1951.978395	2154.065558
ENSMUSG00000015980.14	Lrrc27	protein_coding	93.22527069	0.09927206	0.181206229	0.550780263	0.656613547	0.117414525	0.19680897	101.0019241	93.83241146	87.83853049	95.25544711	73.62306602	123.9569025	80.47371966	89.82016413
ENSMUSG00000015981.12	Stk32c	protein_coding	424.035394	-0.288282055	0.113668155	0.008621465	0.019704837	-0.306637243	0.11673812	391.5026964	502.3943697	428.9258112	473.102054	488.9031728	379.896694	346.4295493	381.1288045
ENSMUSG00000015994.10	Fnta	protein_coding	3583.791566	-0.0002631	0.080705089	0.997354957	0.998326249	-0.000272063	0.08206826	3362.883112	3287.066664	3730.285646	3841.9697	3699.559067	3715.13997	3444.667756	3588.760612
ENSMUSG00000016018.4	Mtrex	protein_coding	7385.342843	-0.330695531	0.087954044	0.000122347	0.000417089	-0.342903323	0.089265775	8221.556624	8007.032445	7337.369197	8471.38443	8069.778252	6814.954308	6485.004141	5675.663344
ENSMUSG00000016024.9	Lbp	protein_coding	494.3788519	-0.045920599	0.412198982	0.870227305	0.912004723	-0.098466224	0.602719987	477.1138511	618.7074631	483.6822978	500.6202943	454.3923606	988.0881148	306.1926894	126.2337442
ENSMUSG00000016028.11	Celsr1	protein_coding	826.2501733	0.121546864	0.12041567	0.294549001	0.406918389	0.130858977	0.124842265	821.4823162	965.6919013	767.7315717	704.8903086	728.1781373	895.343382	907.7828133	818.9009558
ENSMUSG00000016087.13	Fli1	protein_coding	5171.18763	1.104611757	0.165188057	1.74021E-12	2.34065E-11	1.144970706	0.162318314	3442.722728	3900.887022	3832.954058	3393.210705	3209.505534	5833.108627	8164.156998	9592.955367
ENSMUSG00000016128.14	Stard13	protein_coding	106.8100225	0.385535482	0.198680336	0.030769474	0.060887324	0.455681153	0.210959465	120.2403859	93.83241146	74.14940886	97.37223482	82.82594927	156.9526247	102.0642298	127.0429348
ENSMUSG00000016179.11	Camk1g	protein_coding	4.476104127	0.577944023	0.534200492	0.086471847	0.148306161	1.107361745	0.645951948	3.847692348	2.932262858	3.422280409	4.233575427	1.150360407	6.242433939	5.888320951	8.091906678
ENSMUSG00000016181.9	Utp25	protein_coding	1167.176646	0.581794196	0.094425729	2.30686E-10	2.26264E-09	0.601062161	0.094813969	978.2757794	980.3532156	1016.417281	970.5471667	943.2955333	1303.776917	1509.372937	1635.37434
ENSMUSG00000016194.14	Hsd11b1	protein_coding	2934.893171	-0.09284857	0.090004608	0.292136404	0.40433265	-0.096774083	0.09186426	2975.228108	3262.63114	3068.644767	2982.553888	2751.662092	2610.229163	2737.087855	3091.108351
ENSMUSG00000016200.14	Syt14	protein_coding	41.36209711	-0.796392599	0.521624993	0.022542274	0.046304672	-1.266562592	0.555240974	56.75346213	41.05168002	38.78584463	62.44523755	65.57054317	38.34637991	25.51605745	2.427572004
ENSMUSG00000016206.6	H2-M3	protein_coding	4599.860086	0.408054738	0.077350951	7.97991E-08	4.99362E-07	0.419065601	0.078073438	3964.085041	4158.926154	4356.562961	3938.283541	4000.953494	4991.271822	5696.95052	5691.847158
ENSMUSG00000016239.11	Lonrf3	protein_coding	52.10065048	-0.357598603	0.274844108	0.115333772	0.189455517	-0.485787284	0.308501973	69.25846226	65.48720383	57.03800681	43.39414813	56.36765992	64.20789194	34.34853888	26.70329204
ENSMUSG00000016252.7	Atp5e	protein_coding	6390.392385	-0.394347628	0.109594792	0.000196441	0.000642099	-0.415977969	0.111715415	6518.95276	6839.014406	8060.611123	7156.85926	6689.345764	6002.54612	5016.84945	4838.960194
ENSMUSG00000016253.12	Nelfcd	protein_coding	3766.689109	-0.641984196	0.119823653	2.0394E-08	1.41354E-07	-0.672787722	0.119955902	4404.645815	4288.923141	4388.504244	4430.436684	4380.572428	3329.000842	2557.494066	2353.935653
ENSMUSG00000016255.5	Tubb1	protein_coding	1378.44713	-0.790017018	0.137290794	1.07824E-09	9.4319E-09	-0.827361875	0.135691465	1656.431556	1558.98642	1681.480441	1700.838928	1642.714661	1135.231201	905.8200396	746.0737957
ENSMUSG00000016256.10	Ctsz	protein_coding	22070.93248	-0.501185396	0.071478785	1.05644E-12	1.4765E-11	-0.511768877	0.071847917	25523.66719	24288.91068	25029.41815	23779.99317	25648.43562	18280.5219	18039.85262	15976.66055
ENSMUSG00000016257.15	Prelid3b	protein_coding	5722.80526	-0.577326912	0.146567387	2.62729E-05	0.000101855	-0.622501686	0.148088556	6253.461988	6507.668703	6400.805125	7045.727905	6735.36018	5356.008319	4141.452402	3341.957458
ENSMUSG00000016262.14	Sertad4	protein_coding	67.74761376	0.419669554	0.233765892	0.038019378	0.073322025	0.520404081	0.250839971	79.83961622	58.64525717	53.61572641	55.03648055	43.71369545	108.7967058	68.69707776	73.63635077
ENSMUSG00000016283.13	H2-M2	protein_coding	2635.918013	-2.366764377	0.087906615	6.5631E-161	1.619E-156	-2.381477686	0.08810496	4006.409657	4035.771114	3832.954058	3448.247185	3585.673387	699.1526011	760.5747895	718.561313
ENSMUSG00000016308.12	Ube2a	protein_coding	2626.082402	-0.4081507	0.087690519	1.94533E-06	9.37045E-06	-0.422307724	0.088738341	2689.536951	2906.849913	3107.430611	2937.042953	2870.149214	2345.371608	2192.418167	1959.859797
ENSMUSG00000016319.3	Slc25a5	protein_coding	26934.68599	-0.319158326	0.102920472	0.001409153	0.003852102	-0.335460865	0.105068919	28625.86914	28807.52774	28761.98532	28973.53183	30865.32007	26059.48636	23887.93671	19495.83076
ENSMUSG00000016344.14	Ppdpf	protein_coding	1953.492143	0.791809875	0.123860591	1.96831E-11	2.28276E-10	0.822450944	0.122600996	1373.626168	1644.999463	1678.05816	1456.349947	1429.897985	2276.704835	2796.952452	2971.348132
ENSMUSG00000016356.18	Col20a1	protein_coding	139.388012	0.453754733	0.172599262	0.004238173	0.010404782	0.5114551	0.178838705	113.5069243	136.8389334	123.2020947	101.6058103	126.5396447	153.3855196	147.2080238	212.8171456
ENSMUSG00000016382.15	Pls3	protein_coding	1215.180115	0.299025372	0.124755762	0.01239814	0.027267948	0.321892399	0.128725811	1338.996937	954.9402708	1012.995001	1161.058061	1087.090584	1437.543358	1278.747033	1450.069677
ENSMUSG00000016386.15	Mpped2	protein_coding	6.648795009	-0.26265829	0.462704869	0.380864557	0.496862177	-0.57413464	0.655177151	4.809615435	9.774209528	9.12608109	9.525544711	4.601441626	9.809539046	3.925547301	1.618381336
ENSMUSG00000016409.4	Nkap	protein_coding	1788.03245	-0.067196024	0.068685305	0.322035667	0.436026996	-0.068839451	0.069514906	1712.223095	1757.402873	1903.928667	1840.546917	1886.591067	1792.470317	1689.948113	1721.14855
ENSMUSG00000016427.7	Ndufa1	protein_coding	2702.074817	-0.238448839	0.094877198	0.010041822	0.022589063	-0.249221128	0.096807994	2737.633105	2920.533807	2867.870983	2988.904252	2849.442727	2732.402513	2391.639693	2128.171456
ENSMUSG00000016458.15	Wt1	protein_coding	704.3712768	0.611468633	0.139714345	3.35108E-06	1.53966E-05	0.652864243	0.140460201	609.8592371	540.5137869	589.7729905	637.1531018	522.2636246	1107.586136	787.0722338	840.7491039
ENSMUSG00000016477.18	E2f3	protein_coding	1575.478728	-0.235889329	0.115814528	0.034775848	0.067771419	-0.251924401	0.119341218	1710.299249	1720.260877	1593.64191	1623.576176	1732.442772	1661.379204	1380.811263	1181.418375
ENSMUSG00000016481.15	Cr1l	protein_coding	6156.667863	-0.091135147	0.05730297	0.108725468	0.180145654	-0.092675603	0.057779673	6348.692374	6047.303435	6127.022692	6567.333881	6429.364312	5772.467841	5859.860733	6101.297635
ENSMUSG00000016487.15	Ppfibp1	protein_coding	1576.198781	0.394137408	0.089868701	7.17725E-06	3.09796E-05	0.408662007	0.091049229	1559.277324	1297.037604	1429.372451	1443.649221	1289.554016	1821.007157	1824.398108	1945.294365
ENSMUSG00000016493.13	Cd46	protein_coding	415.6309506	0.181294256	0.122026324	0.122341652	0.198992739	0.19532658	0.126423411	414.5888505	356.7586478	355.9171625	388.4305454	455.542721	398.6239958	476.953997	478.2316847
ENSMUSG00000016494.9	Cd34	protein_coding	974.7083065	0.607009309	0.195476924	0.000536847	0.001602679	0.685036126	0.197892141	768.5765465	713.5172955	869.2592239	897.5179905	720.1256145	1747.881503	1122.706528	958.0817507
ENSMUSG00000016495.12	Plgrkt	protein_coding	4678.44136	0.344993278	0.059462623	4.64039E-09	3.62704E-08	0.350737083	0.059857035	4222.842352	4188.248783	4055.402285	4375.400204	4361.016301	5271.289573	5654.750887	5298.580493
ENSMUSG00000016496.7	Cd274	protein_coding	10587.5853	-0.141582027	0.167499173	0.36310254	0.478370725	-0.163164566	0.17940638	12187.56551	11287.25716	9549.303101	10267.4788	11856.76471	11134.71859	11554.84848	6862.746054
ENSMUSG00000016498.10	Pdcd1lg2	protein_coding	646.3912281	-0.867607978	0.144953567	2.03374E-10	2.01722E-09	-0.906404295	0.142543943	932.1034712	721.3366631	717.5381257	692.1895823	853.5674216	364.7364973	463.2145815	426.4434819
ENSMUSG00000016503.18	Gtf3a	protein_coding	2377.834783	-0.31102712	0.094226855	0.000718847	0.002092827	-0.324381903	0.095906055	2303.805793	2466.033064	2927.19051	2631.167128	2533.093615	2137.587736	1995.159416	2028.641004
ENSMUSG00000016510.11	Mtif3	protein_coding	1242.186601	0.024709128	0.077869595	0.747224003	0.820024989	0.02549134	0.079091501	1149.498089	1304.856972	1251.41387	1248.904751	1215.93095	1197.65554	1231.640466	1337.592174
ENSMUSG00000016520.7	Lnx2	protein_coding	1319.938716	0.758416598	0.104097129	4.39028E-14	7.59668E-13	0.780876923	0.103442795	1092.744627	1026.292	1049.499325	984.3062868	1046.82797	1540.09763	1828.323655	1991.418234
ENSMUSG00000016526.8	Dyrk3	protein_coding	3132.603852	-2.362395159	0.521853999	1.04957E-07	6.4277E-07	-2.903448338	0.545973861	4932.74159	4440.423388	4545.929143	4646.349031	4634.802078	1241.352577	448.4937791	170.7392309
ENSMUSG00000016528.10	Mapkapk2	protein_coding	11027.84819	-0.354612205	0.094940745	0.000127812	0.000434038	-0.36964306	0.096496479	11561.35358	11858.071	12936.21995	11774.63166	12114.44544	10011.08048	9909.062774	8057.92067
ENSMUSG00000016529.5	Il10	protein_coding	185.6401389	-1.141533264	0.290768654	6.74741E-06	2.92317E-05	-1.265397777	0.281105514	223.1661562	210.1455048	207.6183448	274.1240089	272.6354163	107.9049295	139.3569292	50.16982141
ENSMUSG00000016534.15	Lamp2	protein_coding	18665.11263	-0.449883484	0.100659401	4.1265E-06	1.86604E-05	-0.469670256	0.101993427	21219.06137	21785.73562	19254.89034	21539.37338	20380.93532	16801.95683	15344.9644	12993.98374
ENSMUSG00000016541.10	Atxn10	protein_coding	3672.960661	-0.023307387	0.070639577	0.738222835	0.812786472	-0.02391262	0.071550177	3468.694651	3860.812763	3864.895342	3687.444197	3596.026631	3673.226485	3791.097306	3441.48791
ENSMUSG00000016552.13	Foxred2	protein_coding	493.8968752	0.727645886	0.199549245	4.59837E-05	0.000170268	0.805871068	0.197752257	354.9496191	478.9362668	403.8290882	365.1458806	325.551995	494.0440574	674.2127489	854.5053452
ENSMUSG00000016554.9	Eif3d	protein_coding	10057.88303	-0.334416295	0.095298313	0.000319807	0.001003689	-0.348895443	0.096950304	10848.56857	10848.39515	11079.06244	10948.02605	10970.9872	9898.716674	8275.05371	7594.254418
ENSMUSG00000016559.14	H3f3b	protein_coding	36217.87091	-0.305724333	0.099763284	0.001637467	0.004413575	-0.320506232	0.101775507	35819.12999	38704.89231	41986.81758	40888.92987	38309.30226	34104.20016	32712.56704	27217.12811
ENSMUSG00000016619.10	Nup50	protein_coding	7192.484367	-0.780005413	0.104922866	1.30849E-14	2.46773E-13	-0.802470445	0.104149393	8732.337783	8145.82622	8563.686343	8827.004765	8542.576379	5725.203698	4663.550193	4339.689552
ENSMUSG00000016624.15	Phf21b	protein_coding	78.21272321	0.365732555	0.287060253	0.117726405	0.192769661	0.506955238	0.324059721	50.02000052	81.12593908	65.02332777	47.62772355	94.32955333	57.07368172	96.17590886	134.3256509
ENSMUSG00000016637.7	Ift27	protein_coding	1185.462164	-0.250197289	0.110260521	0.019063839	0.039964883	-0.265473265	0.113242971	1243.766551	1314.631181	1282.214393	1324.050715	1160.71365	1223.517052	1014.753977	920.0497893
ENSMUSG00000016664.16	Pacsin2	protein_coding	8038.952428	-1.158407944	0.152208314	2.27786E-15	4.8565E-14	-1.191359411	0.150325537	10575.38242	9927.664617	9296.054351	10155.28906	10975.58864	5625.324755	4207.205319	3549.110269
ENSMUSG00000016756.17	Cmah	protein_coding	6346.066014	2.046415506	0.162065314	1.88643E-37	4.39005E-35	2.091509053	0.163538394	2698.194259	3122.859944	2908.938348	2835.437142	2706.798037	8857.121982	12601.98822	15037.19018
ENSMUSG00000016757.11	Ttll12	protein_coding	4336.546395	-1.448959455	0.27905261	2.16078E-08	1.49305E-07	-1.559242481	0.278505304	5912.941215	5333.786139	5651.325715	6171.494579	5754.102753	3165.805783	1615.362714	1087.552258
ENSMUSG00000016758.4	Bik	protein_coding	89.68930777	-0.761214447	0.175613901	2.14507E-06	1.02211E-05	-0.82177423	0.173397407	120.2403859	110.4485677	106.0906927	111.131355	87.4273909	60.64078683	60.84598316	60.68930009
ENSMUSG00000016763.15	Scube1	protein_coding	159.6115902	-0.323578368	0.178445244	0.04811725	0.089907312	-0.374037827	0.189258653	185.6511558	179.8454553	207.6183448	157.7006847	142.6446904	143.5759806	102.0642298	157.7921802
ENSMUSG00000016831.12	Tox4	protein_coding	6718.789941	-0.159529877	0.049452416	0.001167958	0.003251459	-0.161508277	0.049747023	7106.687766	6960.214605	6955.214551	6969.523547	6989.58983	6253.135254	6489.911075	6026.042903
ENSMUSG00000016833.14	Mrps18c	protein_coding	1854.830697	-0.474463285	0.157936167	0.001246319	0.003447431	-0.523899883	0.162295475	1893.064635	2070.177578	2101.280171	2354.926331	2049.942244	1856.678209	1383.755423	1128.820982
ENSMUSG00000016918.15	Sulf1	protein_coding	972.2101703	0.705632478	0.24616322	0.000814366	0.002344354	0.821735318	0.245450524	1141.802704	691.0366136	493.949139	808.6129066	638.4500256	1565.067366	1198.273314	1240.489294
ENSMUSG00000016921.14	Srsf6	protein_coding	19123.46065	0.042204571	0.065254444	0.513181955	0.623266825	0.043136842	0.065969458	17898.50288	17877.02923	19487.60541	20015.28623	19263.93537	19855.39881	19468.75184	19121.17548
ENSMUSG00000016933.17	Plcg1	protein_coding	3164.482502	0.636185247	0.142506225	2.00103E-06	9.61648E-06	0.679137186	0.142876379	2332.663486	2762.191612	2791.440054	2344.342393	2681.490108	3254.983411	4404.464071	4744.284886
ENSMUSG00000016940.18	Kctd2	protein_coding	1531.644171	0.469204665	0.087505573	4.09822E-08	2.69449E-07	0.484523957	0.088310965	1272.624244	1326.360233	1394.008887	1315.583564	1353.974198	1683.673611	1854.8211	2052.107534
ENSMUSG00000016942.6	Tmprss6	protein_coding	48.52859626	-1.10212513	0.451891406	0.001300264	0.003582373	-1.413659893	0.439581582	45.21038509	92.85499051	51.33420613	58.21166212	69.02162439	41.91348502	21.59051015	8.091906678
ENSMUSG00000016946.6	Kctd5	protein_coding	1519.962263	-0.012540019	0.066535851	0.848818522	0.89761458	-0.012828501	0.06729666	1532.343477	1451.470115	1566.263667	1507.152852	1567.941234	1570.418024	1522.130966	1441.97777
ENSMUSG00000016984.7	Etaa1	protein_coding	2153.495732	-0.499462447	0.066373202	2.38418E-14	4.32447E-13	-0.508580721	0.06667285	2365.368871	2382.952283	2440.085932	2473.466443	2456.019468	1824.574263	1642.841545	1642.657056
ENSMUSG00000016995.17	Matn4	protein_coding	9.849557836	0.589430668	0.504039363	0.073472664	0.129163603	1.05418808	0.588970266	13.46692322	3.909683811	5.703800681	7.408756997	4.601441626	15.16019671	5.888320951	22.6573387
ENSMUSG00000017002.14	Slpi	protein_coding	5333.175276	-0.355458181	0.087701958	3.45078E-05	0.000130859	-0.368293906	0.088928172	5372.340441	5897.758029	6066.562405	6089.998252	5698.885454	4447.288293	4969.742883	4122.826453
ENSMUSG00000017007.9	Rbpjl	protein_coding	91.64025013	3.946388027	2.450511007	1.86932E-05	7.45792E-05	7.84154449	1.832156162	0	0	0	5.291969284	0	117.7144686	105.9897771	504.1257861
ENSMUSG00000017009.3	Sdc4	protein_coding	5539.052819	0.294845889	0.105539548	0.003979718	0.009828964	0.310927984	0.10796992	5496.428519	4775.678775	5367.276441	4993.502216	4770.544606	7151.153965	6222.973858	5534.864168
ENSMUSG00000017057.9	Il13ra1	protein_coding	1875.666115	0.117339609	0.063111636	0.060308459	0.109172162	0.119740603	0.063741592	1763.205018	1926.496698	1821.793938	1823.612615	1747.397458	1999.362413	1995.159416	1928.301361
ENSMUSG00000017119.19	Nbr1	protein_coding	8343.005789	-0.404101549	0.080351815	2.99449E-07	1.66971E-06	-0.415906826	0.081171661	10123.27857	8855.433832	8441.625009	8996.347783	9621.61444	7066.435218	6892.279673	6747.031788
ENSMUSG00000017132.17	Cyth1	protein_coding	5810.991663	1.002326181	0.141395814	9.86031E-14	1.60385E-12	1.034715385	0.139023074	3890.016964	4529.368695	4697.650241	3815.509854	3921.578626	6879.1622	9080.772293	9673.874434
ENSMUSG00000017144.8	Rnd3	protein_coding	1104.00533	0.333710788	0.092857436	0.00023249	0.000747625	0.34742849	0.094389023	996.5523181	999.9016347	995.883599	1094.379248	922.589046	1268.105866	1166.868935	1387.761995
ENSMUSG00000017146.12	Brca1	protein_coding	5198.32964	-1.489008033	0.330419716	6.00536E-07	3.17149E-06	-1.648076327	0.330206678	7715.58508	6841.946669	6563.933824	6814.998044	6967.732982	3760.62056	1977.494453	944.3255094
ENSMUSG00000017167.6	Cntnap1	protein_coding	66.71318446	0.539133489	0.219356338	0.005069132	0.012241346	0.635178495	0.226638406	56.75346213	51.8033105	57.03800681	57.15326827	52.9165787	76.69275982	115.8036454	65.54444409
ENSMUSG00000017176.17	Nt5c3b	protein_coding	1503.789462	0.3517271	0.112230413	0.001170275	0.003256441	0.372660031	0.114804952	1217.794628	1530.641212	1416.824089	1340.985017	1264.246087	1536.530525	1859.728034	1863.566108
ENSMUSG00000017188.3	Coa3	protein_coding	2311.624566	-0.554010051	0.139631628	2.56883E-05	9.97921E-05	-0.59488011	0.141346492	2465.408872	2634.149468	3029.858922	2739.123301	2366.291356	2090.323593	1719.389718	1448.451295
ENSMUSG00000017195.15	Zpbp2	protein_coding	119.2000666	0.184812461	0.160850519	0.218771116	0.320599525	0.210235245	0.170950429	105.8115396	108.4937258	117.498294	113.2481427	118.4871219	102.5542718	130.5244477	156.9829896
ENSMUSG00000017204.4	Gsdma	protein_coding	11.53135803	-2.406683179	0.681194875	2.88683E-06	1.3411E-05	-3.280274872	0.701106418	22.124231	14.66131429	21.67444259	19.05108942	9.202883252	1.783552554	2.944160475	0.809190668
ENSMUSG00000017210.14	Med24	protein_coding	3544.202267	-0.230772281	0.079610613	0.003197067	0.008068057	-0.238095412	0.080761613	3954.46581	3683.899571	3529.511862	3698.028136	3926.180067	3407.477154	3219.930173	2934.125362
ENSMUSG00000017221.14	Psmd3	protein_coding	7263.633519	-0.684702955	0.123467392	5.79625E-09	4.45427E-08	-0.717035728	0.123148428	8508.209704	8395.068563	8465.580971	8581.457391	8619.650526	6262.053017	4983.482298	4293.565684
ENSMUSG00000017264.16	Exosc10	protein_coding	4799.910366	0.162361921	0.062362885	0.008535876	0.019532746	0.165574092	0.06295344	4899.074282	4578.239743	4426.149329	4478.064408	4569.231535	5088.475436	5349.539584	5010.508615
ENSMUSG00000017286.15	Glod4	protein_coding	3154.437467	-0.300090524	0.087687032	0.000474064	0.00143136	-0.311300928	0.089070397	3304.205804	3551.947742	3352.694041	3499.05009	3301.534367	3063.251511	2685.074354	2477.741825
ENSMUSG00000017288.15	Vps53	protein_coding	1843.995891	0.028600158	0.064065972	0.6518805	0.743714188	0.029209262	0.064743827	1738.195018	1886.422439	1861.720542	1756.933802	1907.297554	1850.435775	1874.448836	1876.513159
ENSMUSG00000017291.13	Taok1	protein_coding	7530.080483	0.240651542	0.101965687	0.01524068	0.032780285	0.25323104	0.104355939	7543.400848	7027.65665	6445.29477	7059.487025	7047.10785	7193.06745	8671.533987	9253.095287
ENSMUSG00000017299.13	Dnttip1	protein_coding	2477.955117	-0.820793806	0.100532638	3.35048E-17	9.03275E-16	-0.840796283	0.099695422	2889.616953	2859.933708	3029.858922	3057.699852	3011.643544	1898.591694	1617.325488	1458.970774
ENSMUSG00000017300.9	Tnnc2	protein_coding	2.490619289	0.183018191	0.598419461	0.554013068	0.659575017	0.655173062	1.107165007	4.809615435	0	1.140760136	4.233575427	0	5.350657662	1.96277365	2.427572004
ENSMUSG00000017307.16	Acot8	protein_coding	1327.374802	-0.361280482	0.083399847	9.97892E-06	4.18264E-05	-0.373023809	0.084439807	1401.521938	1457.334641	1540.026184	1417.189374	1440.251229	1209.248632	1135.464557	1017.96186
ENSMUSG00000017309.11	Cd300lg	protein_coding	198.1606629	1.133656523	0.162197503	2.19139E-13	3.35968E-12	1.171756578	0.159714523	119.2784628	157.3647734	134.6096961	137.5912014	125.3892843	255.0480152	298.3415948	357.6622752
ENSMUSG00000017314.12	Mpp2	protein_coding	1617.239351	-2.009889702	0.518654576	4.18557E-06	1.88825E-05	-2.512383153	0.545939029	2444.246564	2294.984397	2409.285408	2496.751108	2061.445848	820.4341748	293.4346607	117.3326468
ENSMUSG00000017344.4	Vtn	protein_coding	10.15899831	2.137694242	0.670538225	2.14297E-05	8.44589E-05	2.998127695	0.70553329	0	0.977420953	3.422280409	5.291969284	4.601441626	33.88749852	22.57189698	10.51947868
ENSMUSG00000017376.15	Nlk	protein_coding	2454.31792	0.259281532	0.067260012	9.53479E-05	0.000331134	0.265064754	0.067928132	2228.775792	2215.8133	2272.394192	2305.18182	2386.997844	2568.315678	2868.59369	2788.471041
ENSMUSG00000017386.10	Traf4	protein_coding	1506.035748	-0.242708756	0.073473758	0.000804076	0.00231825	-0.249225121	0.07436475	1715.108864	1538.46058	1569.685948	1671.2039	1511.573574	1321.612442	1347.444111	1373.196563
ENSMUSG00000017390.15	Aldoc	protein_coding	255.6779904	0.131574107	0.151270292	0.35587263	0.471363082	0.147784593	0.160068529	275.1100029	225.7842401	232.7150678	231.7882546	262.2821727	262.1822254	334.6529074	220.9090523
ENSMUSG00000017400.10	Stac2	protein_coding	234.7799193	1.296459189	0.321434125	4.34901E-06	1.95306E-05	1.443630024	0.31424485	128.8976936	153.4550896	173.3955407	99.48902254	158.7497361	196.1907809	393.5361169	574.5253742
ENSMUSG00000017404.12	Rpl19	protein_coding	52849.16336	0.189553098	0.073566929	0.008960051	0.020389903	0.194752672	0.074515826	46719.64241	50185.67882	55289.22153	49983.70828	48483.08969	55787.74033	58567.20295	57777.02287
ENSMUSG00000017405.14	Nek8	protein_coding	1105.924201	-0.480763815	0.068032568	7.6706E-13	1.0906E-11	-0.490163541	0.068392532	1229.337705	1286.285974	1236.583988	1225.620086	1221.682752	926.5555517	844.9740565	876.3534933
ENSMUSG00000017412.15	Cacnb4	protein_coding	171.428472	0.480492269	0.159144784	0.001161609	0.003237072	0.530923806	0.163454564	166.412694	144.658301	151.7210981	123.8320812	148.3964924	184.5976893	195.2959782	256.5134417
ENSMUSG00000017417.14	Plxdc1	protein_coding	539.6616903	-0.502277013	0.110077415	2.20972E-06	1.04967E-05	-0.527193724	0.111381332	528.0957747	609.9106745	703.8490041	603.2844984	603.9392134	427.1608366	412.1824666	428.871054
ENSMUSG00000017418.14	Arl5b	protein_coding	1327.008761	0.656226366	0.09182274	2.0028E-13	3.0975E-12	0.674584024	0.091797514	1060.039242	1106.440519	1039.232484	1092.26246	1125.052478	1526.720986	1797.900664	1868.421252
ENSMUSG00000017421.18	Zfp207	protein_coding	19769.39692	-0.058563556	0.078484934	0.448382776	0.561656746	-0.060443358	0.079728594	19628.04059	18817.30818	18871.59493	21824.08133	21250.60779	19644.9396	19586.51826	18532.08467
ENSMUSG00000017428.16	Psmd11	protein_coding	6639.895831	-0.510480957	0.105312397	5.3336E-07	2.85064E-06	-0.533464534	0.106396993	7470.294693	7349.228144	7402.392524	7731.567124	7598.130485	6001.654344	5149.336672	4416.562665
ENSMUSG00000017446.14	C1qtnf1	protein_coding	688.5733671	-0.14704218	0.17487932	0.36246176	0.477679597	-0.171566934	0.188393433	873.4261629	734.0431355	702.708244	599.0509229	684.4644419	840.9450291	535.8372065	538.1117941
ENSMUSG00000017453.4	Pipox	protein_coding	15.74263266	0.578365109	0.39466201	0.044921231	0.084854653	0.863570517	0.430624445	14.4288463	10.75163048	9.12608109	7.408756997	18.4057665	13.37664415	31.4043784	21.03895736
ENSMUSG00000017466.9	Timp2	protein_coding	5060.370381	0.234836049	0.129240532	0.057469119	0.104739434	0.25484905	0.134150443	5539.715058	4438.468546	5150.532015	4655.874576	3807.692946	5901.775401	5161.113313	5827.79119
ENSMUSG00000017478.15	Zc3h18	protein_coding	5325.098323	-0.406077326	0.047491569	7.51555E-18	2.19141E-16	-0.410210831	0.047661477	5980.275831	5897.758029	5797.343013	5684.633405	5988.776276	4415.184347	4443.719544	4393.096136
ENSMUSG00000017485.11	Top2b	protein_coding	15987.99903	-0.012633879	0.064125142	0.842175607	0.893006432	-0.012903579	0.064805831	15814.97747	15994.51647	15743.63064	16650.65215	16004.96434	14873.04475	15868.04358	16954.16287
ENSMUSG00000017491.9	Rarb	protein_coding	85.21390345	0.686832139	0.20571272	0.000172584	0.00057145	0.771085008	0.205288902	66.372693	60.60009907	94.68309131	62.44523755	52.9165787	124.8486788	113.8408717	106.0039775
ENSMUSG00000017493.12	Igfbp4	protein_coding	6217.797725	0.067961603	0.115067294	0.541072398	0.648235741	0.072744153	0.119020109	6121.678525	6376.694296	7154.847575	5609.487441	5235.29021	6506.399716	5952.111095	6785.87294
ENSMUSG00000017499.15	Cdc6	protein_coding	6130.397004	-1.247389524	0.540802369	0.001501125	0.004079418	-1.702098428	0.536184174	8922.798554	7639.522167	8004.713876	8364.48665	8475.855475	5034.077083	1887.206865	714.5153597
ENSMUSG00000017548.15	Suz12	protein_coding	12247.50623	-0.748718184	0.120664983	7.98194E-11	8.49067E-10	-0.778743662	0.119789386	13546.76283	14216.58776	14284.59843	15465.25104	15078.92421	9939.738383	8365.341298	7082.845916
ENSMUSG00000017550.14	Atad5	protein_coding	4265.203174	-1.141714468	0.270477458	1.89136E-06	9.14109E-06	-1.248638476	0.262060329	5961.999293	5427.618551	4877.890343	5371.348823	5603.40554	3525.191623	2061.89372	1292.277497
ENSMUSG00000017561.16	Crlf3	protein_coding	8389.070968	0.337225557	0.112454529	0.001898278	0.005032426	0.357587673	0.115139075	7322.158538	7822.299885	7997.869316	7589.742347	7211.609389	8104.462805	9834.477375	11229.94809
ENSMUSG00000017607.9	Tns4	protein_coding	231.0534375	-0.48738896	0.123747147	3.75475E-05	0.000141343	-0.518374273	0.125755661	284.7292337	272.7004458	266.9378719	218.0291345	259.9814519	185.4894656	182.5379495	178.0219469
ENSMUSG00000017615.12	Tnfaip1	protein_coding	2181.129705	0.059385427	0.056018103	0.28520185	0.396901265	0.060347634	0.05646791	2143.164638	2210.926195	2140.066016	2060.692839	2178.78261	2284.730821	2211.064517	2219.610002
ENSMUSG00000017631.19	Abr	protein_coding	7611.013281	-0.391468727	0.08505322	2.61473E-06	1.22577E-05	-0.404413973	0.086064335	8500.514319	8834.907992	7991.024755	7633.136495	8934.849277	6204.979335	6785.308509	6003.385565
ENSMUSG00000017639.13	Rab11fip4	protein_coding	1175.887644	0.371285332	0.174830506	0.020906794	0.043323186	0.424399888	0.183749666	943.6465483	1302.90213	1144.182417	908.1019291	912.2358024	1068.34798	1472.080238	1655.604106
ENSMUSG00000017652.16	Cd40	protein_coding	3063.61435	0.79853649	0.118181219	1.64289E-12	2.21579E-11	0.826392348	0.117021922	2480.799641	2200.174565	2630.592874	2376.094208	2186.835133	3617.936356	4752.856394	4263.625629
ENSMUSG00000017664.16	Slc35c2	protein_coding	3270.284472	0.245024733	0.086848257	0.003991436	0.009853956	0.254246988	0.088315843	2863.64503	3095.492157	3140.512655	2960.327617	3191.099768	3355.75413	3514.346221	4041.098195
ENSMUSG00000017667.9	Zfp334	protein_coding	74.14292254	0.396617579	0.217659021	0.038555945	0.074246531	0.481935941	0.23294365	88.496924	48.87104764	76.43092913	57.15326827	51.76621829	88.28585142	83.41788014	98.72126148
ENSMUSG00000017670.16	Elmo2	protein_coding	4573.099179	-0.114676454	0.078954065	0.139913659	0.222469392	-0.118374118	0.080193148	4757.671588	4897.856394	4656.582876	4367.991447	4879.828844	4301.92876	4693.973185	4028.960335
ENSMUSG00000017677.11	Wsb1	protein_coding	7148.960768	0.099337221	0.068795309	0.143814168	0.22760043	0.101764795	0.069619238	6531.45776	6838.036985	6762.426088	7261.640251	7397.967774	7305.431261	7766.695334	7328.030688
ENSMUSG00000017679.16	Ttpal	protein_coding	3829.91693	1.248509756	0.121459705	9.6654E-26	6.93099E-24	1.268386931	0.120920985	2398.074256	2402.500702	2676.22328	2525.327742	2528.492174	4969.869191	6119.928242	7018.919853
ENSMUSG00000017686.17	Rhot1	protein_coding	3085.382999	-0.108667656	0.047596643	0.021646605	0.04469561	-0.109927926	0.047867335	3183.965418	3191.279411	3156.483297	3131.787422	3200.302651	2988.342304	2886.258653	2944.64484
ENSMUSG00000017692.8	Rhbdl3	protein_coding	115.1771343	0.510993049	0.204672572	0.005044403	0.012188788	0.594439652	0.211983075	119.2784628	87.96788575	98.10537172	114.3065365	63.26982236	164.9786112	138.3755423	135.1348415
ENSMUSG00000017697.3	Ada	protein_coding	1270.431444	-0.495313232	0.120063332	1.65243E-05	6.66046E-05	-0.524707887	0.121817644	1317.834629	1626.428465	1482.988177	1307.116413	1436.800148	1056.754888	1083.451055	852.0777732
ENSMUSG00000017707.9	Serinc3	protein_coding	105582.9357	-0.335420937	0.056329457	1.88392E-09	1.57855E-08	-0.340459135	0.056672239	115716.4616	109618.7373	110989.1167	118600.4404	118167.3217	91744.15982	87600.55079	92226.69718
ENSMUSG00000017713.9	Tha1	protein_coding	467.9265715	0.137923535	0.120632876	0.235008601	0.339275014	0.148487455	0.12503623	405.9315427	468.1846364	482.5415377	402.1896656	490.0535332	432.5114943	523.0791778	538.9209848
ENSMUSG00000017715.11	Pgs1	protein_coding	3127.247934	-0.268521224	0.102176157	0.0068699	0.016076908	-0.282430849	0.104484602	3265.72888	3169.77615	3258.010949	3272.553805	3786.986458	3037.389999	2791.064131	2436.473101
ENSMUSG00000017716.15	Birc5	protein_coding	10442.72815	-1.398338582	0.488835852	0.000267034	0.000848429	-1.762781014	0.483570553	13083.11591	12525.64951	15309.00103	15745.72541	14326.5885	7815.527291	3283.720317	1452.497249
ENSMUSG00000017718.15	Afmid	protein_coding	775.9393908	-1.186036106	0.101348315	1.18429E-32	1.74934E-30	-1.200223814	0.100859632	1091.782704	971.556427	914.8896293	955.7296527	988.1595892	470.8578742	399.4244378	415.1148126
ENSMUSG00000017721.15	Pigt	protein_coding	3945.466506	-0.238974805	0.052774088	5.06501E-06	2.24597E-05	-0.242271787	0.053105589	4029.495811	4188.248783	4349.7184	4145.728737	4228.724854	3493.087677	3595.801327	3532.926456
ENSMUSG00000017723.11	Wfdc2	protein_coding	3.218346117	0.423330578	0.573162186	0.202373842	0.300913678	1.045330655	0.819984544	2.885769261	1.954841906	1.140760136	3.17518157	2.300720813	8.917762769	2.944160475	2.427572004
ENSMUSG00000017724.14	Etv4	protein_coding	20.51829092	-0.080484721	0.358637657	0.760513123	0.830875491	-0.147371561	0.483491336	24.04807717	12.70647239	25.096723	17.99269557	26.45828935	27.64506458	24.53467063	5.664334675
ENSMUSG00000017734.15	Dbndd2	protein_coding	137.6627939	-0.284455729	0.142806319	0.035321953	0.068737926	-0.313403528	0.148910182	158.7173093	120.2227772	161.9879394	148.1751399	154.1482945	116.8226923	115.8036454	125.4245535
ENSMUSG00000017737.2	Mmp9	protein_coding	2653.551724	-1.086439137	0.249328071	1.02584E-06	5.20365E-06	-1.179721986	0.241418982	2538.515026	4056.296954	4515.128619	3369.92604	2303.021534	1752.340384	1536.851768	1156.333464
ENSMUSG00000017740.17	Slc12a5	protein_coding	38.80715881	0.271049077	0.231971865	0.178806884	0.272777255	0.347103207	0.25817723	41.36269274	35.1871543	38.78584463	25.40145256	35.6611726	41.91348502	36.31131253	55.83415608
ENSMUSG00000017747.13	Ghdc	protein_coding	519.7054394	0.060409585	0.110648762	0.57309477	0.676319274	0.064332577	0.114166157	498.276159	514.1234211	535.0165039	466.7516908	541.8197515	475.3167556	516.20947	610.1297635
ENSMUSG00000017754.13	Pltp	protein_coding	1562.604748	0.078719282	0.096684221	0.404225237	0.518885786	0.082581307	0.099006609	1640.078863	1644.022043	1583.375069	1458.466735	1317.162665	1555.257827	1656.580961	1645.893818
ENSMUSG00000017756.9	Slc12a7	protein_coding	3398.856828	0.030422075	0.091723433	0.734657907	0.809948419	0.03176749	0.093727091	3684.165423	3399.470074	3077.770848	3044.999126	3646.642489	3391.425181	3492.755711	3453.62577
ENSMUSG00000017760.16	Ctsa	protein_coding	15156.11487	-0.387775943	0.053428423	2.52448E-13	3.83224E-12	-0.392840247	0.053684315	17060.66787	16872.24049	16830.77505	15975.39687	16480.06318	12166.50375	12903.27398	12959.99774
ENSMUSG00000017764.2	Zswim1	protein_coding	560.6304819	-0.241123415	0.084412668	0.003597925	0.008982249	-0.249703989	0.085767141	599.2780832	613.8203583	595.4767911	557.7735625	615.4428175	499.3947151	473.0284497	530.8290781
ENSMUSG00000017765.17	Slc12a4	protein_coding	1737.532639	-0.258022658	0.114929611	0.020012279	0.041708592	-0.275104435	0.118267639	1945.970405	1787.702923	1786.430373	1845.838886	1925.703321	1754.123937	1593.772204	1260.71906
ENSMUSG00000017767.3	Spata25	protein_coding	1.758017189	0.498118167	0.672535729	0.150437866	0.236309302	1.495135952	1.039742643	0.961923087	1.954841906	1.140760136	0	1.150360407	2.675328831	2.944160475	3.236762671
ENSMUSG00000017774.19	Myo1c	protein_coding	9235.303558	0.597571792	0.085660994	9.06609E-13	1.27796E-11	0.613554585	0.085884037	8286.967394	7531.028441	7818.769974	7611.968618	7271.42813	10720.04262	11801.17657	12841.04671
ENSMUSG00000017776.15	Crk	protein_coding	6869.847995	0.068571847	0.048208371	0.152447135	0.239054473	0.069391986	0.048493954	6729.613916	6573.155907	6706.528841	6915.54546	6802.081084	6883.621082	7114.073096	7234.16457
ENSMUSG00000017778.14	Cox7c	protein_coding	7043.149007	-0.270685499	0.125584957	0.024514802	0.049829527	-0.292026649	0.129849424	7002.800073	7637.567325	7510.764737	8241.712963	7420.974982	7431.171716	5984.49686	5115.703402
ENSMUSG00000017781.17	Pitpna	protein_coding	13185.13351	-0.000672029	0.062786038	0.991373113	0.994736158	-0.000685777	0.063424988	12573.29667	13489.38657	13901.30302	12920.8722	13053.13953	12538.37445	13514.67797	13490.01762
ENSMUSG00000017801.15	Mlx	protein_coding	2629.758751	-0.007917776	0.057310178	0.889192047	0.925995277	-0.008052449	0.057795473	2610.659258	2651.743045	2675.08252	2609.999251	2627.423169	2570.09923	2758.678365	2534.385172
ENSMUSG00000017802.14	Retreg3	protein_coding	6808.440192	-0.059733147	0.05180283	0.245611228	0.351904384	-0.060559647	0.052158237	6885.445456	6806.759515	7243.826865	6765.253532	6874.553789	6455.568469	6730.350847	6705.763064
ENSMUSG00000017817.11	Jph2	protein_coding	101.4402482	0.158432389	0.29198146	0.50169006	0.612536647	0.238259657	0.354641229	163.5269248	87.96788575	85.55701022	53.9780867	83.97630968	159.6279536	76.54817236	100.3396428
ENSMUSG00000017830.15	Dhx58	protein_coding	3320.906729	0.258532121	0.14491398	0.05912897	0.107399561	0.286083557	0.151588877	3156.069648	3056.395319	2892.967706	3097.918819	3138.183189	4168.162318	4320.064804	2737.492029
ENSMUSG00000017831.8	Rab5a	protein_coding	3628.886416	-0.508419217	0.065801891	4.83799E-15	9.75028E-14	-0.517454887	0.066077301	4168.012736	4126.671263	3939.044751	4110.80174	4110.237733	3004.394277	2913.737484	2658.191344
ENSMUSG00000017832.2	Hspb9	protein_coding	5.729822268	-0.03191025	0.421408902	0.910385336	0.940268283	-0.070398676	0.625474055	4.809615435	7.819367622	6.844560818	7.408756997	2.300720813	2.675328831	5.888320951	8.091906678
ENSMUSG00000017837.12	Nkiras2	protein_coding	2216.902056	-0.479601629	0.087764697	2.2295E-08	1.53581E-07	-0.495184618	0.08853367	2509.657334	2634.149468	2656.830357	2334.816848	2303.021534	1812.089395	1850.895552	1633.755958
ENSMUSG00000017843.14	Ppp2r5c	protein_coding	10618.95533	0.002673868	0.044301219	0.951628997	0.968432819	0.002700934	0.044524872	10591.73511	10433.96867	10410.577	10925.79978	10694.9007	10563.09	10780.53427	10551.03712
ENSMUSG00000017858.12	Ift52	protein_coding	2371.90927	0.119355427	0.054775564	0.028091969	0.056147521	0.121189318	0.055186402	2263.405024	2355.584496	2272.394192	2245.911764	2344.434508	2439.008117	2561.419614	2493.116448
ENSMUSG00000017861.11	Mybl2	protein_coding	3817.245259	-1.816282205	0.360709341	4.57575E-08	2.97606E-07	-2.032453754	0.371763947	5454.103903	5128.527739	5556.642624	5175.54596	5316.965799	2384.609765	1039.288648	482.277638
ENSMUSG00000017868.16	Sgk2	protein_coding	1.221396179	0.345632204	0.727728404	0.259331171	0.367950151	1.713642362	1.519222373	0	0	1.140760136	1.058393857	1.150360407	4.458881385	1.96277365	0
ENSMUSG00000017897.18	Eya2	protein_coding	111.2821704	1.859767342	0.262618938	1.9624E-13	3.04607E-12	1.97246142	0.268313448	47.13423126	54.73557335	75.290169	53.9780867	34.5108122	155.1690722	194.3145914	275.1248271
ENSMUSG00000017929.13	B4galt5	protein_coding	2946.404291	0.477597607	0.075037696	9.52666E-11	1.00215E-09	0.488984402	0.075527253	2595.268489	2529.565426	2588.384749	2507.335047	2574.50659	3321.866632	3929.472848	3524.834549
ENSMUSG00000017943.15	Gdap1l1	protein_coding	1.66700243	0.220820933	0.632015039	0.475556541	0.587903616	0.865627937	1.213268977	0	1.954841906	3.422280409	1.058393857	0	0.891776277	1.96277365	4.045953339
ENSMUSG00000017950.16	Hnf4a	protein_coding	8.504822598	0.045994911	0.384065346	0.866010064	0.90912998	0.091055007	0.53965343	6.733461609	15.63873524	7.985320954	5.291969284	5.751802033	12.48486788	6.869707776	7.282716011
ENSMUSG00000017969.13	Ptgis	protein_coding	811.9911759	1.014890796	0.239239412	1.80717E-06	8.77672E-06	1.104831525	0.231432966	624.2880834	599.159044	543.0018249	696.4231578	372.7167717	1632.842363	980.4054383	1047.092724
ENSMUSG00000017978.18	Cadps2	protein_coding	153.9647978	0.259743969	0.139387282	0.049635117	0.092358684	0.285273261	0.145318101	149.0980785	118.2679353	159.7064191	150.2919277	134.5921676	189.0565707	159.9660525	170.7392309
ENSMUSG00000017999.16	Ddx27	protein_coding	4146.914447	-0.318359905	0.06888306	2.83146E-06	1.31662E-05	-0.325595172	0.069531776	4428.693892	4566.510691	4395.348805	4396.568081	4646.305682	3830.179109	3581.080525	3330.628789
ENSMUSG00000018001.18	Cyth3	protein_coding	5724.210618	-1.432292772	0.239945745	2.79036E-10	2.71637E-09	-1.512356482	0.239676168	7963.761237	7447.94766	7103.513369	7560.107319	7760.331302	4045.988968	2215.971451	1696.06364
ENSMUSG00000018008.8	Cyth4	protein_coding	10852.04954	0.001096581	0.089323943	0.990001884	0.994112451	0.001142547	0.091176849	10717.74703	11263.79906	11334.59271	10124.59563	10804.18494	9689.149249	10874.74741	12007.58032
ENSMUSG00000018012.11	Rac3	protein_coding	55.29295659	0.055192124	0.187070415	0.746687068	0.819601594	0.066097483	0.204629331	53.86769287	48.87104764	59.31952709	56.09487441	54.06693911	65.09966822	45.14379396	59.88010942
ENSMUSG00000018040.9	Rrp7a	protein_coding	4414.283584	-0.385272619	0.076408458	2.94208E-07	1.64383E-06	-0.395597345	0.077157804	4459.475431	4936.953232	5055.848924	5044.305121	4755.589921	3868.525489	3743.990738	3449.579817
ENSMUSG00000018042.18	Cyb5r3	protein_coding	6206.856376	-0.5804449	0.129881615	2.50234E-06	1.17711E-05	-0.616273967	0.130901018	7477.990078	6859.540246	7065.868284	7069.012569	7213.910109	5748.389881	4314.176483	3905.963354
ENSMUSG00000018068.13	Ints2	protein_coding	2356.90685	-0.216815141	0.104750775	0.033092978	0.064927828	-0.228911391	0.107422052	2685.689259	2436.710435	2191.400222	2606.824069	2549.198661	2379.259107	2088.391164	1917.781883
ENSMUSG00000018076.12	Med13l	protein_coding	5533.439235	-0.549196951	0.097667868	6.89115E-09	5.22245E-08	-0.569509453	0.098300499	7060.515458	6489.097705	5798.483773	5887.845025	6286.719622	3941.651144	4187.577583	4615.623569
ENSMUSG00000018102.5	H2bc4	protein_coding	1483.265296	-1.330677495	0.148787441	4.85365E-20	1.88849E-18	-1.360250887	0.148382017	1766.090788	1861.986915	2165.162739	2183.466527	1641.5643	894.4516058	685.008004	668.3914916
ENSMUSG00000018126.15	Baiap2l2	protein_coding	2.685827386	0.260447072	0.569481949	0.410509915	0.525040628	0.773299774	0.939614763	0.961923087	3.909683811	4.563040545	0	1.150360407	3.567105108	4.906934126	2.427572004
ENSMUSG00000018143.10	Mafk	protein_coding	5482.734589	-1.063437052	0.129464072	1.5643E-17	4.395E-16	-1.089065228	0.127790216	7059.553535	6510.600966	6552.526223	7009.742513	7079.317942	3827.503781	3221.892947	2600.738806
ENSMUSG00000018160.15	Med1	protein_coding	6067.346376	0.245767247	0.087436938	0.004118722	0.010134725	0.255142169	0.088933086	6088.011217	5672.95121	5115.168451	5551.275779	5856.48483	6171.091836	7128.793898	6954.99379
ENSMUSG00000018166.8	Erbb3	protein_coding	380.0599159	-0.073563192	0.115680207	0.510335656	0.620604385	-0.078793594	0.119689781	414.5888505	387.0586973	370.7470443	342.9196096	424.48299	368.3036024	327.7831996	404.5953339
ENSMUSG00000018167.10	Stard3	protein_coding	1927.089075	-0.111888944	0.061374675	0.065633832	0.11740793	-0.114054809	0.061955457	2013.305021	2034.013003	2022.567722	1900.875367	1946.409808	1771.959462	1898.00212	1829.5801
ENSMUSG00000018168.8	Ikzf3	protein_coding	8252.275185	1.354467096	0.182313683	1.33908E-14	2.5158E-13	1.399385334	0.181690154	4787.491204	5628.967267	5293.127032	4430.436684	5421.648596	9426.967023	14307.63852	16721.92515
ENSMUSG00000018169.12	Mfng	protein_coding	1588.263355	0.854788062	0.160387779	9.93633E-09	7.30469E-08	0.902381901	0.157433965	1090.820781	1304.856972	1391.727366	1038.284373	1164.164731	1796.929198	2247.37583	2671.947585
ENSMUSG00000018171.9	Vmp1	protein_coding	11088.41041	-0.761060154	0.129138526	5.26461E-10	4.87308E-09	-0.794978156	0.127995051	12550.21052	13376.00574	12534.67238	13631.05448	13820.42992	8475.441736	8329.029985	5990.438514
ENSMUSG00000018189.12	Uchl5	protein_coding	3573.009398	-0.534059795	0.164601941	0.000444651	0.00135192	-0.589701475	0.167907685	3892.902733	3758.183563	4109.018011	4341.5316	4334.558012	3559.079121	2503.517791	2085.284351
ENSMUSG00000018196.18	Glrx2	protein_coding	1805.777935	-0.242926952	0.079260548	0.001827887	0.004865687	-0.250529972	0.080378977	1846.892327	1881.535334	1865.142823	1918.868062	2091.355219	1733.613082	1539.795929	1569.020705
ENSMUSG00000018199.9	Ro60	protein_coding	1728.046907	-0.504966313	0.106292625	8.81151E-07	4.53664E-06	-0.528272754	0.107449427	2006.571559	1827.777182	1881.113465	2240.619795	1807.216199	1446.461121	1222.807984	1391.807949
ENSMUSG00000018209.15	Stk4	protein_coding	14151.12322	0.721005068	0.103556192	5.489E-13	8.00252E-12	0.743720727	0.103113972	11386.28358	11776.94506	11330.02967	10805.14288	11173.45063	15911.96411	20060.52809	20764.64173
ENSMUSG00000018217.12	Pmp22	protein_coding	839.905489	0.775878217	0.178902529	2.00903E-06	9.64554E-06	0.837981058	0.176323753	797.4342391	526.8298935	673.0484804	719.7078226	524.5643454	1359.958822	1093.264923	1024.435385
ENSMUSG00000018238.6	Gdf9	protein_coding	23.36613982	-0.651487748	0.325725579	0.011288718	0.025112283	-0.848477652	0.334885895	25.97192335	25.41294477	34.22280409	29.63502799	25.30792894	9.809539046	14.72080238	21.84814803
ENSMUSG00000018239.9	Zcchc10	protein_coding	862.4089257	0.054450043	0.099203592	0.573444849	0.676700035	0.057274117	0.10173287	757.0334694	790.7335508	926.2972307	895.4012028	878.8753506	939.9321959	878.3412085	832.6571972
ENSMUSG00000018286.6	Psmb6	protein_coding	7431.267012	-0.419720848	0.084830227	4.35985E-07	2.3606E-06	-0.433212022	0.085741524	7927.208159	8429.278297	8365.194079	8064.961189	8372.323039	6641.057934	6259.285171	5390.828229
ENSMUSG00000018287.12	Spag7	protein_coding	2314.378278	0.038415939	0.079358333	0.622724803	0.718896268	0.039679063	0.080649767	2187.4131	2150.326096	2357.951202	2288.247518	2468.673432	2464.869629	2396.546627	2200.998617
ENSMUSG00000018293.4	Pfn1	protein_coding	53135.12835	-0.033136659	0.071137478	0.636988702	0.730610373	-0.034009129	0.072066482	49051.34397	52967.41885	57454.38426	54742.24706	53802.35621	51292.29612	54377.66259	51393.3177
ENSMUSG00000018322.10	Tomm34	protein_coding	3269.504771	0.649871509	0.094399315	1.35024E-12	1.84838E-11	0.66926152	0.09440763	2666.450797	2510.994428	2803.988415	2703.13791	2701.046235	3710.681088	4450.589252	4609.150044
ENSMUSG00000018326.9	Ywhab	protein_coding	15418.26716	-0.257551322	0.069613264	0.000178051	0.000587817	-0.263713377	0.070355831	15811.12978	15570.31578	16829.63429	17177.7323	16855.08068	14483.33851	13686.42066	12932.48525
ENSMUSG00000018334.18	Ksr1	protein_coding	1729.001584	-0.167922261	0.064916196	0.008911134	0.020294779	-0.171520008	0.065579672	1838.235019	1831.686865	1754.48909	1783.393649	1816.419082	1506.210132	1633.027677	1668.551157
ENSMUSG00000018339.11	Gpx3	protein_coding	5240.696465	-0.11138052	0.174651696	0.489967863	0.601200122	-0.13012279	0.188485429	5898.512369	5779.490094	5460.818772	4979.743096	4961.504433	5346.19878	3317.087469	6182.216702
ENSMUSG00000018340.13	Anxa6	protein_coding	13006.12569	0.393725376	0.118148239	0.000525696	0.001572436	0.418847124	0.12079889	10871.65473	12745.56922	12604.25875	10531.01887	10984.79152	13088.60042	16285.13298	16937.97906
ENSMUSG00000018341.12	Il12rb2	protein_coding	1623.479459	-0.447353234	0.166077276	0.003583248	0.008950137	-0.500515227	0.171839235	1945.970405	2067.245315	1663.228279	1559.014151	1883.139985	1188.737777	1653.6368	1026.862957
ENSMUSG00000018347.16	Zkscan6	protein_coding	1092.593095	0.225999149	0.088191304	0.008892096	0.020255816	0.234843579	0.089766005	1005.209626	1067.34368	1035.810204	987.4814684	1027.271843	1068.34798	1288.560901	1260.71906
ENSMUSG00000018362.14	Kpna2	protein_coding	11833.57126	-0.929557363	0.253690719	2.4106E-05	9.41045E-05	-1.03646764	0.24543331	14690.48938	13623.29324	13578.4679	15630.36048	15720.82532	10423.9729	6905.037702	4096.123161
ENSMUSG00000018363.16	Smurf2	protein_coding	2804.347027	0.391771724	0.093726967	1.81739E-05	7.27193E-05	0.407508585	0.095074125	2459.637333	2685.952778	2499.405459	2466.057686	2381.246042	2894.705795	3484.904616	3562.86651
ENSMUSG00000018372.13	Cep95	protein_coding	1720.590078	-0.112705482	0.085110006	0.1772272	0.270786036	-0.116941931	0.086665906	1797.834249	1619.586519	1687.184242	1821.495828	1936.056564	1726.478872	1595.734978	1580.349374
ENSMUSG00000018377.10	Vezf1	protein_coding	3885.334255	0.458576275	0.103386841	4.69168E-06	2.09322E-05	0.479661396	0.104772511	3367.692727	3380.899076	3599.09823	3432.371278	3143.934991	4052.231402	4812.720991	5293.725349
ENSMUSG00000018378.13	Cuedc1	protein_coding	496.236688	0.724084419	0.106031574	1.38549E-12	1.89154E-11	0.747824673	0.105543046	430.9415429	356.7586478	424.3627707	371.4962437	394.5736194	702.7197062	613.3667657	675.6742076
ENSMUSG00000018379.17	Srsf1	protein_coding	37603.19571	-0.411556673	0.105705736	5.80134E-05	0.000210514	-0.432243791	0.107503297	40326.70157	38193.70115	40411.42783	44763.70978	44536.20314	34646.40014	31002.99119	26944.43086
ENSMUSG00000018381.15	Abi3	protein_coding	3405.72431	0.250436478	0.099606884	0.009822383	0.022133785	0.262862156	0.10180484	3060.839263	3241.127879	3553.467825	3005.838553	2980.583813	3378.048537	3926.528687	4099.359923
ENSMUSG00000018387.12	Shroom1	protein_coding	9.65141647	0.658630933	0.45850543	0.038137877	0.073521815	1.03459984	0.498994361	8.657307782	4.887104764	10.26684123	5.291969284	5.751802033	12.48486788	8.832481426	21.03895736
ENSMUSG00000018395.19	Kif3a	protein_coding	641.167269	-0.649073892	0.152252202	4.74616E-06	2.116E-05	-0.697679026	0.152474605	854.1877012	782.9141832	678.7522811	755.6932137	671.8104774	562.7108307	444.5682318	378.7012325
ENSMUSG00000018398.18	Septin8	protein_coding	7516.391015	-1.580114363	0.350069026	5.84535E-07	3.0956E-06	-1.764884647	0.353241316	10838.94934	9458.50256	9451.197729	11089.85083	10269.26735	5396.138252	2386.732759	1240.489294
ENSMUSG00000018401.17	Mtmr4	protein_coding	4294.674744	0.13471484	0.052215772	0.009368504	0.021221512	0.136588942	0.052568465	3993.904657	4202.910097	4237.923906	4138.31998	4129.793859	4412.509018	4640.978296	4601.058137
ENSMUSG00000018405.7	Mrm1	protein_coding	1665.767108	-0.772579511	0.143693796	1.02177E-08	7.48811E-08	-0.81381051	0.142098796	1976.751944	1655.751094	1964.388955	2035.291387	2303.021534	1334.989087	1068.730253	987.2126148
ENSMUSG00000018411.17	Mapt	protein_coding	37.61337767	1.042530894	0.324397525	0.000114434	0.000392446	1.203753105	0.312034802	23.08615409	22.48068191	27.37824327	28.57663413	25.30792894	49.04769523	39.25547301	85.77421079
ENSMUSG00000018412.16	Kansl1	protein_coding	4331.23293	0.532913648	0.11034127	5.33426E-07	2.85064E-06	0.558491444	0.111389017	3822.682347	3832.467556	3469.051574	3567.845691	3703.010149	4523.981053	5626.290669	6104.534398
ENSMUSG00000018415.14	Gid4	protein_coding	2019.269257	-0.081512647	0.063279697	0.193084725	0.289950326	-0.083198501	0.063924708	1978.67579	2005.667795	2105.843212	2180.291345	2043.040082	1901.267022	1984.36416	1955.004653
ENSMUSG00000018417.14	Myo1b	protein_coding	388.8557918	0.138262686	0.110054746	0.194765972	0.292030573	0.147020321	0.113388379	432.8653891	327.4360192	375.3100848	363.0290929	370.4160509	426.2690604	400.4058247	415.1148126
ENSMUSG00000018425.18	Dhx40	protein_coding	3566.770928	-0.227663983	0.058282178	8.09035E-05	0.000285471	-0.231515924	0.05873493	3655.30773	3840.286923	3676.669919	3869.48794	3842.203758	3075.736379	3277.831996	3296.642781
ENSMUSG00000018427.8	Ypel2	protein_coding	659.7883455	0.582172439	0.084262075	1.56253E-12	2.11434E-11	0.597579625	0.084537355	540.6007749	567.8815736	605.7436324	531.3137161	521.1132642	810.6246357	853.8065379	847.2226292
ENSMUSG00000018428.15	Akap1	protein_coding	825.9070472	-0.817209274	0.181513345	8.0146E-07	4.15345E-06	-0.879169459	0.178149423	1004.247703	906.0692232	975.3499165	1057.335463	1038.775447	722.3387843	498.5445072	404.5953339
ENSMUSG00000018433.14	Nol11	protein_coding	2721.908485	0.144277359	0.058381296	0.012655403	0.027781746	0.146786217	0.058871746	2613.545027	2494.378271	2565.569547	2678.794851	2732.105965	2892.922242	2938.272154	2859.67982
ENSMUSG00000018442.13	Derl2	protein_coding	3871.137098	-0.124431237	0.05864733	0.032298043	0.06356028	-0.126623674	0.059150526	3786.12927	4053.364691	4000.645798	4075.874742	4068.824758	3636.663657	3800.911174	3546.682697
ENSMUSG00000018446.8	C1qbp	protein_coding	6023.048546	-0.538045557	0.164178601	0.000390496	0.001202742	-0.593506101	0.167353361	6434.303528	6330.755511	6990.578115	7510.362808	7209.308668	5883.048099	4387.780495	3438.251148
ENSMUSG00000018449.12	Rpain	protein_coding	2336.111791	-0.986768315	0.122219151	4.9024E-17	1.29617E-15	-1.011457199	0.120569272	2885.769261	2814.972344	2975.102435	2906.349531	2819.533356	1706.859794	1391.606518	1188.701091
ENSMUSG00000018451.7	6330403K07Rik	protein_coding	90.61244308	-0.394329042	0.202984567	0.029830692	0.059262585	-0.468433947	0.215636526	118.3165397	123.15504	94.68309131	74.08756997	95.47991374	77.58453609	59.86459633	81.72825745
ENSMUSG00000018459.15	Slc13a3	protein_coding	217.7066435	-1.421691035	0.166955069	2.48236E-18	7.74144E-17	-1.459299844	0.16710379	337.6350035	305.9327582	279.4862334	252.9561318	254.2296498	111.4720346	83.41788014	116.5234562
ENSMUSG00000018470.8	Kcnab3	protein_coding	50.9503228	0.604235527	0.21289791	0.001295502	0.003571063	0.695664797	0.216248165	50.02000052	37.1419962	44.48964532	35.98539113	39.11225382	57.07368172	67.71569094	76.06392278
ENSMUSG00000018474.18	Chd3	protein_coding	8324.292978	0.540116136	0.14538405	7.57292E-05	0.000269061	0.584047659	0.147578882	7982.999698	7376.59593	6966.622152	6444.560194	6289.020342	8275.68385	10945.40726	12313.45439
ENSMUSG00000018476.7	Kdm6b	protein_coding	2511.998242	0.178794901	0.100268493	0.067117725	0.11960269	0.188040025	0.102704449	2408.65541	2500.242797	2361.373482	2273.430004	2392.749646	2303.458123	2955.937117	2900.139354
ENSMUSG00000018479.12	1700125H20Rik	protein_coding	3.772034442	-0.084713551	0.518965718	0.779431554	0.845403754	-0.24672708	0.880979694	4.809615435	2.932262858	4.563040545	5.291969284	2.300720813	0	7.851094601	2.427572004
ENSMUSG00000018481.9	Appbp2	protein_coding	3964.347291	0.221972997	0.053198715	2.62229E-05	0.000101693	0.225104408	0.053545181	3630.29773	3740.589986	3673.247639	3738.247102	3859.459164	4215.426461	4441.756771	4415.753474
ENSMUSG00000018486.2	Wnt9b	protein_coding	4.666499684	1.170985386	0.66582979	0.005878277	0.013977765	1.93044181	0.700833271	3.847692348	2.932262858	1.140760136	1.058393857	2.300720813	8.025986492	5.888320951	12.13786002
ENSMUSG00000018500.2	Adora2b	protein_coding	122.6831491	-0.573168937	0.206909855	0.001801522	0.004801204	-0.659820235	0.211403583	155.8315401	161.2744572	135.7504562	135.4744137	121.9382031	102.5542718	107.9525508	60.68930009
ENSMUSG00000018501.17	Ncor1	protein_coding	13549.15444	0.031784318	0.087647416	0.711470431	0.791563801	0.033064918	0.089393158	14220.10899	14080.72625	12290.54971	13186.52906	13383.29297	12375.17939	14196.74181	14660.10733
ENSMUSG00000018507.16	Trpv2	protein_coding	3369.125191	0.23752992	0.073348651	0.001019006	0.002878374	0.243898525	0.074241019	3002.161954	3327.140923	3270.559311	3076.750942	3080.665169	3472.576822	3870.589638	3852.55677
ENSMUSG00000018509.8	Cenpv	protein_coding	782.6834382	-0.900122526	0.260351012	5.75853E-05	0.00020911	-1.014721691	0.252261869	971.5423178	944.1886404	969.6461159	1057.335463	884.6271526	700.9361537	466.1587419	267.0329204
ENSMUSG00000018537.16	Pcgf2	protein_coding	153.751112	0.493496539	0.159272676	0.000853221	0.002445649	0.544512899	0.163275855	128.8976936	120.2227772	141.4542569	127.0072628	139.1936092	155.1690722	187.4448836	230.6193403
ENSMUSG00000018541.10	Cwc25	protein_coding	1607.067954	0.007663654	0.060791922	0.898729935	0.933092104	0.00781051	0.06137158	1623.726171	1654.773673	1565.122907	1568.539696	1607.053488	1573.093353	1590.828044	1673.406301
ENSMUSG00000018543.8	1700001P01Rik	protein_coding	6.224412625	0.416927095	0.502396551	0.189660884	0.285713263	0.869316332	0.662799346	0.961923087	3.909683811	3.422280409	5.291969284	10.35324366	5.350657662	10.79525508	9.710288014
ENSMUSG00000018547.8	Pip4k2b	protein_coding	4727.704545	0.253075322	0.087269029	0.003078009	0.007791515	0.262660577	0.088741539	4528.733893	4644.704367	4340.592319	4217.699519	4259.784585	4696.985651	5378.981189	5754.154839
ENSMUSG00000018548.15	Trim37	protein_coding	3839.3581	-0.955374854	0.177327303	5.77239E-09	4.43964E-08	-1.008078866	0.1731136	5014.505052	4764.927145	4438.69769	4794.524171	4644.004961	3089.113023	2255.226924	1713.865834
ENSMUSG00000018554.13	Ybx2	protein_coding	26.16516444	-1.947862949	0.450891289	9.17088E-07	4.70131E-06	-2.314209546	0.471456077	52.90576978	31.27747049	27.37824327	38.10217884	36.81153301	13.37664415	7.851094601	1.618381336
ENSMUSG00000018559.16	Ctdnep1	protein_coding	4391.645026	-0.288119558	0.072666702	5.76187E-05	0.000209174	-0.295530528	0.073471985	4487.371201	4562.601007	4948.617471	4646.349031	4952.30155	3975.538643	3966.765547	3593.615756
ENSMUSG00000018565.17	Elp5	protein_coding	2454.399363	-0.36350657	0.122914405	0.002035275	0.005359225	-0.389262187	0.12617752	2723.204259	2545.204161	2724.135205	2731.714544	2741.308849	2447.034104	2054.042625	1668.551157
ENSMUSG00000018566.14	Slc2a4	protein_coding	1930.382101	-1.990513343	0.770100924	0.00012987	0.000440482	-3.102229189	0.810678769	2966.5708	2916.624123	2854.181861	3025.948037	2671.136864	774.0618084	202.165686	32.36762671
ENSMUSG00000018567.14	Gabarap	protein_coding	19615.448	-0.473902975	0.084193152	8.91204E-09	6.61777E-08	-0.488164116	0.084894664	20572.64906	21351.76071	22381.71387	23806.45302	21795.87862	16753.80091	15979.92167	14281.4061
ENSMUSG00000018569.12	Cldn7	protein_coding	26.35004402	-0.780046525	0.330483103	0.003014326	0.007641291	-0.972102354	0.32771842	35.59115422	35.1871543	28.51900341	31.7518157	29.90937057	22.29440692	18.64634968	8.901097346
ENSMUSG00000018570.17	2810408A11Rik	protein_coding	98.98747579	0.010127327	0.158688953	0.945696354	0.964503149	0.011535568	0.169361368	88.496924	120.2227772	106.0906927	91.02187168	87.4273909	93.63650908	103.0456166	101.9580241
ENSMUSG00000018572.10	Phf23	protein_coding	3849.302612	-0.28885664	0.055144697	1.27961E-07	7.66712E-07	-0.293118143	0.055496491	4043.924657	4192.158466	4284.695072	4049.414896	4103.33557	3389.641629	3258.204259	3473.046346
ENSMUSG00000018574.14	Acadvl	protein_coding	3739.760873	-0.412034867	0.078074418	7.80078E-08	4.88896E-07	-0.423325577	0.07880697	4345.968507	4184.339099	4129.551693	3884.305454	4125.192418	3363.780117	2977.527628	2907.42207
ENSMUSG00000018581.15	Dnah11	protein_coding	15.50929295	0.42398839	0.369231066	0.121009185	0.197319843	0.666858673	0.430078357	15.39076939	11.72905143	7.985320954	14.81751399	13.80432488	21.40263065	9.813868251	29.13086404
ENSMUSG00000018583.5	G3bp1	protein_coding	15897.91676	-0.066323434	0.062094583	0.28069304	0.391813938	-0.067645854	0.062706826	16091.0494	15563.47383	16523.91057	16153.20704	16546.78409	16191.98186	15673.72898	14439.19828
ENSMUSG00000018585.9	Atox1	protein_coding	4048.97429	-0.3090467	0.08964818	0.000424751	0.001299364	-0.321058789	0.091100976	3949.656195	4372.003922	4942.913671	4358.465902	4259.784585	3682.144247	3420.133086	3406.692712
ENSMUSG00000018593.13	Sparc	protein_coding	12848.68377	-0.315018839	0.207520507	0.088708358	0.151667437	-0.382410387	0.224649846	18875.81673	12306.70722	13945.79267	13012.95247	12247.88725	14823.10528	9795.221902	7781.986653
[truncated: 22,908 more rows]
